# Supplementary material for: 4-Phenyl­semicarbazide
Source: Acta Crystallogr Sect E Struct Rep Online. 2009 Sep 5;65(Pt 10):o2360. doi: 10.1107/S1600536809035284 (PMC2970172; doi:10.1107/S1600536809035284)
Supplement: Supplementary file 2 [file e-65-o2360-Isup2.hkl]

# 
# h,k,l, Fc-squared, Fo-squared, sigma(Fo-squared) and status flag 
# 
data_I
_shelx_title ' 4PSC in P2(1)/c' 
_shelx_refln_list_code          4 
_shelx_F_calc_maximum      194.58 
_exptl_crystal_F_000       640.00 
_reflns_d_resolution_high  0.7702 
 
loop_ 
 _symmetry_equiv_pos_as_xyz 
 'x, y, z' 
 '-x, y+1/2, -z+1/2' 
 '-x, -y, -z' 
 'x, -y-1/2, z-1/2' 
 
_cell_length_a    16.5984 
_cell_length_b     8.8862 
_cell_length_c    10.3518 
_cell_angle_alpha  90.000 
_cell_angle_beta   91.359 
_cell_angle_gamma  90.000 
 
_shelx_F_squared_multiplier     1.000 
 
loop_ 
 _refln_index_h 
 _refln_index_k 
 _refln_index_l 
 _refln_F_squared_calc 
 _refln_F_squared_meas 
 _refln_F_squared_sigma 
 _refln_observed_status 
   2   0   0      753.28      659.68     30.94 o 
   3   0   0      155.54      129.90      2.44 o 
   4   0   0     4752.32     4594.83     49.35 o 
   5   0   0     6874.08     6933.63     74.09 o 
   6   0   0    12024.74    12136.71    140.73 o 
   7   0   0     2412.37     2405.68     33.46 o 
   8   0   0       10.37        8.06      2.18 o 
   9   0   0       58.56       59.55      2.98 o 
  10   0   0     1081.27     1082.91     19.88 o 
  11   0   0      630.37      613.91     13.25 o 
  12   0   0      707.58      702.21     14.95 o 
  13   0   0       25.35       25.16      3.41 o 
  14   0   0      172.86      161.61      7.01 o 
  15   0   0      141.35      148.50      7.01 o 
  16   0   0     1271.21     1288.15     33.36 o 
  17   0   0      288.08      324.78     12.39 o 
  18   0   0        0.52       -0.04      5.15 o 
  19   0   0        0.35        2.05      4.47 o 
  20   0   0        0.03       -2.11      4.76 o 
  21   0   0        4.03        2.23      6.67 o 
   1   1   0     1434.67     1433.61     16.34 o 
   2   1   0     3879.00     3687.39     34.83 o 
   3   1   0      314.57      297.46      3.07 o 
   4   1   0     2422.08     2378.29     20.23 o 
   5   1   0     1218.62     1215.62     11.62 o 
   6   1   0       23.31       23.14      1.28 o 
   7   1   0      599.67      631.23      7.91 o 
   8   1   0      162.73      149.40      3.26 o 
   9   1   0      199.21      197.83      4.80 o 
  10   1   0      543.37      503.32      7.37 o 
  11   1   0      112.67      110.97      3.38 o 
  12   1   0      165.33      169.49      4.18 o 
  13   1   0        6.21        5.51      1.95 o 
  14   1   0      980.13      992.89     14.25 o 
  15   1   0       32.66       33.83      2.93 o 
  16   1   0        5.91        7.27      2.51 o 
  17   1   0       22.47       23.33      3.22 o 
  18   1   0       15.73       19.07      3.28 o 
  19   1   0        0.49        1.46      3.12 o 
  20   1   0        0.66        0.16      3.28 o 
  21   1   0        1.82        4.65      4.19 o 
   0   2   0        1.84        0.39      0.45 o 
   1   2   0      374.88      413.93      4.87 o 
   2   2   0       94.67       94.01      1.45 o 
   3   2   0       30.84       28.85      0.99 o 
   4   2   0      435.07      429.62      4.88 o 
   5   2   0     1060.53     1098.20     14.29 o 
   6   2   0      625.04      738.75      8.38 o 
   7   2   0       10.75        9.95      1.01 o 
   8   2   0        6.17        5.51      1.07 o 
   9   2   0        1.40       -1.05      1.05 o 
  10   2   0      714.84      698.72      8.95 o 
  11   2   0       31.80       35.58      2.14 o 
  12   2   0      102.69       94.99      3.78 o 
  13   2   0       99.23      102.21      3.51 o 
  14   2   0       36.26       30.87      2.67 o 
  15   2   0      138.88      124.47      4.86 o 
  16   2   0        1.29       -1.45      2.36 o 
  17   2   0        1.01       -1.35      2.64 o 
  18   2   0        3.92        2.51      2.67 o 
  19   2   0        3.80        6.92      3.34 o 
  20   2   0       15.10       14.48      4.30 o 
  21   2   0       52.69       57.78      5.69 o 
   1   3   0      140.47      125.12      2.14 o 
   2   3   0       95.10       93.51      1.61 o 
   3   3   0     1016.82      963.15      9.27 o 
   4   3   0      207.24      191.10      3.68 o 
   5   3   0      373.91      408.13      5.55 o 
   6   3   0      109.03      113.35      2.74 o 
   7   3   0      324.76      360.59      7.56 o 
   8   3   0       50.87       47.11      2.13 o 
   9   3   0      987.27      996.18     13.15 o 
  10   3   0       43.06       47.08      2.35 o 
  11   3   0      161.09      157.51      2.99 o 
  12   3   0        2.90        1.28      1.78 o 
  13   3   0        0.07       -1.22      1.35 o 
  14   3   0       29.67       20.12      2.11 o 
  15   3   0       52.74       62.73      4.38 o 
  16   3   0      102.12       97.43      4.31 o 
  17   3   0        0.16        4.09      2.56 o 
  18   3   0        1.99        1.37      3.07 o 
  19   3   0       41.12       57.35      6.43 o 
  20   3   0        0.07       -0.18      2.88 o 
   0   4   0      268.36      277.80     12.09 o 
   1   4   0      128.78      121.26      2.43 o 
   2   4   0       18.23       18.99      1.21 o 
   3   4   0        0.19        0.94      0.69 o 
   4   4   0      160.02      178.20      2.88 o 
   5   4   0     2468.72     2639.89     27.62 o 
   6   4   0      117.75      141.73      2.76 o 
   7   4   0       13.35       15.19      1.23 o 
   8   4   0        2.41        1.91      1.15 o 
   9   4   0      195.59      200.45      4.08 o 
  10   4   0       86.39       80.75      3.16 o 
  11   4   0       14.26        9.96      1.96 o 
  12   4   0       97.53       83.96      5.43 o 
  13   4   0        5.29        3.98      2.49 o 
  14   4   0        3.62        1.79      2.92 o 
  15   4   0       14.92       15.87      3.65 o 
  16   4   0       78.84       67.75      5.61 o 
  17   4   0      267.79      285.75     10.58 o 
  18   4   0        2.41        6.69      3.83 o 
  19   4   0        0.88        0.29      4.07 o 
  20   4   0       16.95       17.02      5.27 o 
   1   5   0        1.68        2.33      1.07 o 
   2   5   0      371.72      355.54      5.71 o 
   3   5   0      109.55      133.63      3.98 o 
   4   5   0       61.91       65.35      2.27 o 
   5   5   0       61.52       63.17      2.82 o 
   6   5   0       15.88       20.82      1.49 o 
   7   5   0       26.71       24.01      1.31 o 
   8   5   0      134.51      140.69      3.31 o 
   9   5   0       47.67       42.62      2.28 o 
  10   5   0       48.31       54.26      2.55 o 
  11   5   0       40.99       43.10      2.96 o 
  12   5   0       22.67       20.66      3.39 o 
  13   5   0        7.40        5.06      2.96 o 
  14   5   0      108.10      110.20     10.94 o 
  15   5   0       21.96       23.84      4.01 o 
  16   5   0       37.95       36.72      4.74 o 
  17   5   0        1.04       -1.84      3.54 o 
  18   5   0        2.12        4.87      4.05 o 
  19   5   0       14.12       11.63      4.95 o 
   0   6   0       39.83       35.26      5.75 o 
   1   6   0       65.27       70.45      2.97 o 
   2   6   0      377.81      372.32      7.03 o 
   3   6   0      159.10      166.68      4.46 o 
   4   6   0     1018.11     1037.14     14.56 o 
   5   6   0      379.79      365.86      5.49 o 
   6   6   0      103.54      100.03      2.71 o 
   7   6   0        2.24        1.10      1.23 o 
   8   6   0       20.22       20.76      1.80 o 
   9   6   0       63.91       58.66      2.92 o 
  10   6   0      166.49      164.14      5.41 o 
  11   6   0       21.28       19.28      3.24 o 
  12   6   0      139.56      119.19      6.03 o 
  13   6   0        3.56       -2.78      2.78 o 
  14   6   0        4.12        8.95      3.69 o 
  15   6   0       33.26       35.43      8.58 o 
  16   6   0       12.77       13.97      4.03 o 
  17   6   0        0.10       -3.37      3.37 o 
  18   6   0        9.23       10.52      5.03 o 
   1   7   0       39.51       44.07      7.99 o 
   2   7   0      110.27      128.66      7.17 o 
   3   7   0        6.47        6.16      1.61 o 
   4   7   0      251.72      268.35      6.37 o 
   5   7   0        2.78        0.08      2.83 o 
   6   7   0       31.73       31.45      3.04 o 
   7   7   0       23.04       27.51      1.83 o 
   8   7   0      120.85      127.04      6.97 o 
   9   7   0      106.51      102.44      5.30 o 
  10   7   0       92.05       86.61      4.03 o 
  11   7   0        1.88       -0.43      2.62 o 
  12   7   0       44.96       48.36      4.41 o 
  13   7   0       22.39       15.94      3.90 o 
  14   7   0        1.60        5.83      3.43 o 
  15   7   0       39.01       29.32      4.45 o 
  16   7   0        0.00       -0.77      4.94 o 
  17   7   0        6.37        3.88      3.96 o 
   0   8   0      285.69      316.32     18.00 o 
   1   8   0       33.90       40.34      5.44 o 
   2   8   0      125.02      132.18      8.18 o 
   3   8   0        0.06        2.71      1.54 o 
   4   8   0       22.39       20.89      2.35 o 
   5   8   0       24.70       26.71      4.59 o 
   6   8   0       16.09       13.35      2.67 o 
   7   8   0        2.24        2.49      4.02 o 
   8   8   0        0.03        1.63      1.73 o 
   9   8   0        8.35        5.41      1.86 o 
  10   8   0        1.74        0.08      2.40 o 
  11   8   0        2.38        3.22      3.12 o 
  12   8   0       10.64       16.92      3.72 o 
  13   8   0        0.69        4.92      3.17 o 
  14   8   0       49.51       54.65      5.07 o 
  15   8   0        5.46        5.79      3.61 o 
   1   9   0       29.10       32.59      6.80 o 
   2   9   0       20.70       19.04      5.30 o 
   3   9   0      182.92      191.19     10.59 o 
   4   9   0       13.39       16.80      2.60 o 
   5   9   0        0.62        1.09      2.14 o 
   6   9   0      101.18       97.72     11.53 o 
   7   9   0       56.86       63.86      5.74 o 
   8   9   0        0.20        2.41      3.62 o 
   9   9   0        6.95       11.54      4.42 o 
  10   9   0       17.85       20.92      6.06 o 
  11   9   0       10.16       14.13      2.87 o 
  12   9   0       51.99       52.70      4.29 o 
  13   9   0       79.30       83.91      5.57 o 
   0  10   0       42.51       50.03      9.49 o 
   1  10   0       70.30       65.74      7.97 o 
   2  10   0        0.40        4.09      4.56 o 
   3  10   0        2.22        3.38      4.38 o 
   4  10   0        8.11        0.05     10.03 o 
   5  10   0        0.02       -0.69      2.67 o 
   6  10   0        3.59        0.72     10.61 o 
   7  10   0       29.56       45.26      5.16 o 
   8  10   0        5.34        1.64      3.90 o 
   9  10   0        9.74        7.49      4.47 o 
  10  10   0       12.12        6.66      8.44 o 
   1  11   0        8.07       14.93     13.57 o 
   2  11   0        7.08       12.20      5.27 o 
   3  11   0        2.32        1.81      5.08 o 
   4  11   0        1.44        4.66      7.58 o 
   5  11   0        2.09       12.87      7.85 o 
   6  11   0        1.38       -5.87      5.87 o 
 -21   1   1        2.61        2.15      4.15 o 
 -20   1   1        3.18       -1.79      3.31 o 
 -19   1   1        5.04        5.91      3.28 o 
 -18   1   1       12.77       10.13      3.07 o 
 -17   1   1       56.23       56.03      3.97 o 
 -16   1   1       78.76       82.91      3.95 o 
 -15   1   1      432.43      420.91      8.25 o 
 -14   1   1      292.16      305.08      6.73 o 
 -13   1   1       30.18       30.89      2.49 o 
 -12   1   1        1.56        0.78      1.51 o 
 -11   1   1       37.49       34.24      2.13 o 
 -10   1   1      140.13      146.16      3.59 o 
  -9   1   1      116.34      116.33      3.07 o 
  -8   1   1      936.09      900.18     10.13 o 
  -7   1   1       31.10       33.77      1.47 o 
  -6   1   1      160.09      147.55      2.61 o 
  -5   1   1     2245.13     2232.41     21.78 o 
  -4   1   1     2001.70     1931.53     16.74 o 
  -3   1   1      784.09      793.63      6.86 o 
  -2   1   1     2220.58     2033.42     15.04 o 
  -1   1   1      771.81      719.93      6.00 o 
   0   1   1     1102.51     1048.30      8.32 o 
   1   1   1      314.74      315.89      3.47 o 
   2   1   1       32.68       28.67      0.98 o 
   3   1   1     2084.55     1995.34     16.15 o 
   4   1   1       36.44       33.64      0.97 o 
   5   1   1     1582.65     1509.05     12.81 o 
   6   1   1      662.83      553.46      5.82 o 
   7   1   1      851.28      917.07      8.99 o 
   8   1   1       42.11       45.53      2.08 o 
   9   1   1      295.85      300.24      5.04 o 
  10   1   1       90.78       87.74      2.84 o 
  11   1   1      135.84      130.15      3.60 o 
  12   1   1       15.01       18.04      3.39 o 
  13   1   1      551.15      531.87     15.71 o 
  14   1   1      290.54      290.10      6.52 o 
  15   1   1       28.36       32.86      2.92 o 
  16   1   1      110.21      120.44      4.55 o 
  17   1   1        7.33       11.05      3.04 o 
  18   1   1       11.80       16.84      3.50 o 
  19   1   1        2.45       -2.32      3.01 o 
  20   1   1        7.12        9.92      4.01 o 
  21   1   1        1.24        5.61      5.72 o 
 -21   2   1        0.21       -2.14      4.32 o 
 -20   2   1        7.11        7.17      3.59 o 
 -19   2   1       34.57       42.51      4.40 o 
 -18   2   1       83.58       80.32      4.58 o 
 -17   2   1      440.87      471.92     10.06 o 
 -16   2   1       54.51       46.43      4.01 o 
 -15   2   1       25.64       23.88      4.16 o 
 -14   2   1        1.49        1.39      1.97 o 
 -13   2   1        0.44       -0.98      1.54 o 
 -12   2   1       23.98       23.28      2.49 o 
 -11   2   1      147.58      163.73      3.95 o 
 -10   2   1       80.62       80.79      3.55 o 
  -9   2   1        0.05       -0.12      0.89 o 
  -8   2   1     1272.77     1368.34     16.86 o 
  -7   2   1       55.55       49.80      1.60 o 
  -6   2   1     1387.09     1482.44     18.30 o 
  -5   2   1        0.01       -0.40      0.55 o 
  -4   2   1       35.81       38.98      1.55 o 
  -3   2   1      361.44      339.42      3.35 o 
  -2   2   1    16853.99    16369.54    124.88 o 
  -1   2   1    23370.33    22644.60    173.20 o 
   0   2   1     6211.43     6207.24     47.93 o 
   1   2   1     1225.62     1242.11     10.03 o 
   2   2   1      307.61      307.71      3.20 o 
   3   2   1     1376.09     1304.89     12.04 o 
   4   2   1      256.78      261.44      3.30 o 
   5   2   1     3205.17     3112.03     34.51 o 
   6   2   1       16.82       12.75      1.39 o 
   7   2   1        8.95        9.10      1.07 o 
   8   2   1       13.97       18.32      1.47 o 
   9   2   1     1613.25     1610.31     16.85 o 
  10   2   1      420.28      452.67      6.78 o 
  11   2   1       84.18       64.04      2.77 o 
  12   2   1        8.90       10.20      2.13 o 
  13   2   1       81.59       80.09      4.43 o 
  14   2   1      414.01      409.05     10.11 o 
  15   2   1       52.36       52.84      3.55 o 
  16   2   1      161.46      163.15      6.21 o 
  17   2   1       23.35       21.81      3.21 o 
  18   2   1       11.42       10.49      3.02 o 
  19   2   1       31.35       41.62      5.54 o 
  20   2   1        3.76        3.37      3.84 o 
  21   2   1       21.31       23.70      4.74 o 
 -20   3   1       19.04       23.08      5.08 o 
 -19   3   1        0.15       -0.47      2.81 o 
 -18   3   1        3.00        7.92      3.00 o 
 -17   3   1        0.31        2.82      2.76 o 
 -16   3   1       10.80        6.51      2.70 o 
 -15   3   1        2.44        3.20      2.25 o 
 -14   3   1        1.23        0.63      1.65 o 
 -13   3   1        0.03       -1.33      1.33 o 
 -12   3   1       41.45       42.60      1.94 o 
 -11   3   1       42.84       39.56      1.66 o 
 -10   3   1       32.26       30.24      1.39 o 
  -9   3   1       99.37       97.88      3.57 o 
  -8   3   1      111.64      137.00      3.51 o 
  -7   3   1      245.22      233.26      4.38 o 
  -6   3   1       32.22       35.16      1.68 o 
  -5   3   1      446.05      444.31      5.69 o 
  -4   3   1        8.70       11.39      0.84 o 
  -3   3   1       19.81       12.36      0.92 o 
  -2   3   1       34.10       28.34      1.07 o 
  -1   3   1      222.54      240.98      2.62 o 
   0   3   1        1.84        2.22      0.44 o 
   1   3   1      225.45      221.99      2.82 o 
   2   3   1     1670.96     1664.09     15.42 o 
   3   3   1     1100.47     1200.72     12.01 o 
   4   3   1      251.59      244.88      3.60 o 
   5   3   1      366.52      394.57      5.25 o 
   6   3   1      673.38      681.22      8.34 o 
   7   3   1      233.09      244.90      4.18 o 
   8   3   1      403.88      442.07      7.31 o 
   9   3   1      288.06      277.69      7.73 o 
  10   3   1      243.74      250.24      5.31 o 
  11   3   1        0.30        1.44      1.07 o 
  12   3   1      311.60      318.51      5.26 o 
  13   3   1      131.25      123.37      3.53 o 
  14   3   1      357.76      340.73      7.70 o 
  15   3   1       28.47       28.20      2.78 o 
  16   3   1        0.00       -1.20      2.18 o 
  17   3   1        7.50        7.00      2.95 o 
  18   3   1       51.68       47.47      3.86 o 
  19   3   1        0.35       -2.70      2.70 o 
  20   3   1       32.81       44.25      5.52 o 
 -20   4   1        0.92       -0.63      4.29 o 
 -19   4   1        4.77        6.32      4.22 o 
 -18   4   1       33.16       36.20      9.67 o 
 -17   4   1        9.43        2.89      5.95 o 
 -16   4   1       17.13       16.18      4.07 o 
 -15   4   1       14.16        9.35      3.45 o 
 -14   4   1       13.86        9.62      3.34 o 
 -13   4   1       58.92       54.25      4.18 o 
 -12   4   1      199.65      216.15      6.89 o 
 -11   4   1      165.47      171.63      4.61 o 
 -10   4   1       19.06       19.40      2.49 o 
  -9   4   1        0.08       -1.18      1.18 o 
  -8   4   1       21.29       22.35      1.69 o 
  -7   4   1      126.33      148.68      4.07 o 
  -6   4   1       56.17       53.89      1.81 o 
  -5   4   1      378.86      377.92      4.70 o 
  -4   4   1        1.65        1.33      0.74 o 
  -3   4   1      649.89      640.10      7.02 o 
  -2   4   1       39.25       38.80      1.14 o 
  -1   4   1     1264.10     1284.17     12.81 o 
   0   4   1      156.72      148.79      2.51 o 
   1   4   1       66.68       79.29      3.21 o 
   2   4   1      824.87      861.32     11.72 o 
   3   4   1      784.75      817.53      8.68 o 
   4   4   1      423.42      440.75      5.20 o 
   5   4   1      190.00      180.99      2.98 o 
   6   4   1      445.79      483.87      7.03 o 
   7   4   1      136.40      143.77      3.41 o 
   8   4   1       49.99       54.80      2.76 o 
   9   4   1       59.10       55.79      2.85 o 
  10   4   1       37.85       43.88      2.42 o 
  11   4   1       14.47       18.58      2.36 o 
  12   4   1        2.37        2.23      2.18 o 
  13   4   1        0.16       -0.25      2.29 o 
  14   4   1       44.38       47.06      4.71 o 
  15   4   1       88.67       82.18      7.99 o 
  16   4   1        9.43       12.04      3.93 o 
  17   4   1        0.01       -0.43      3.65 o 
  18   4   1        0.16        2.27      3.93 o 
  19   4   1        0.38        9.32      4.59 o 
  20   4   1        6.16       10.77      4.95 o 
 -19   5   1        0.97       -0.69      3.90 o 
 -18   5   1        2.23        4.50      3.99 o 
 -17   5   1        6.27        1.63      3.69 o 
 -16   5   1       18.32       10.78      3.91 o 
 -15   5   1       14.20       11.62      3.67 o 
 -14   5   1       39.78       38.04      4.34 o 
 -13   5   1       35.64       26.55      3.38 o 
 -12   5   1       63.49       61.61      4.02 o 
 -11   5   1      164.27      149.77      4.85 o 
 -10   5   1      171.26      175.92      4.25 o 
  -9   5   1       31.03       27.75      1.77 o 
  -8   5   1       55.74       52.39      2.26 o 
  -7   5   1       57.82       60.64      2.08 o 
  -6   5   1       62.04       61.45      1.82 o 
  -5   5   1       18.13       15.58      1.94 o 
  -4   5   1      313.24      309.45      4.52 o 
  -3   5   1      300.02      300.70      4.22 o 
  -2   5   1      442.95      445.06      5.52 o 
  -1   5   1       17.24       17.00      0.94 o 
   0   5   1       13.24       13.34      1.25 o 
   1   5   1      631.18      669.62      9.45 o 
   2   5   1      613.74      646.71      9.41 o 
   3   5   1       56.69       72.83      2.58 o 
   4   5   1       20.18       14.82      1.30 o 
   5   5   1       30.07       22.43      1.30 o 
   6   5   1       17.33       17.94      1.92 o 
   7   5   1       58.23       60.55      2.25 o 
   8   5   1       43.33       47.29      2.20 o 
   9   5   1       71.56       68.17      2.38 o 
  10   5   1      165.04      157.97      4.39 o 
  11   5   1       27.78       27.54      2.88 o 
  12   5   1       77.84       61.44      4.55 o 
  13   5   1       48.32       50.45      4.40 o 
  14   5   1       20.12       15.44      5.86 o 
  15   5   1       52.64       45.64      6.14 o 
  16   5   1       63.63       73.00      8.91 o 
  17   5   1       24.06       32.36      4.82 o 
  18   5   1       29.02       33.80      5.01 o 
  19   5   1        6.60       18.94      4.91 o 
 -18   6   1       10.76        6.20      4.11 o 
 -17   6   1        0.45       -3.41      3.41 o 
 -16   6   1        2.39        5.15      4.33 o 
 -15   6   1        1.02        2.00      4.20 o 
 -14   6   1       18.42        8.23      3.42 o 
 -13   6   1       19.46       13.47      3.40 o 
 -12   6   1       52.66       45.16      4.18 o 
 -11   6   1       33.31       24.80      3.39 o 
 -10   6   1       26.97       21.43      2.67 o 
  -9   6   1        0.65        1.27      1.82 o 
  -8   6   1       13.57       16.62      1.90 o 
  -7   6   1        8.51        7.09      1.39 o 
  -6   6   1       54.56       58.32      2.20 o 
  -5   6   1        0.00        0.27      1.16 o 
  -4   6   1        2.10        1.68      0.99 o 
  -3   6   1       45.34       44.78      2.37 o 
  -2   6   1       56.46       59.85      2.50 o 
  -1   6   1       11.58       10.30      1.73 o 
   0   6   1       21.90       30.50      3.42 o 
   1   6   1        0.08        1.81      1.14 o 
   2   6   1        0.22        0.93      1.31 o 
   3   6   1      439.54      475.60      8.94 o 
   4   6   1        8.98       11.06      2.33 o 
   5   6   1      272.09      272.29      4.15 o 
   6   6   1       28.52       26.81      1.74 o 
   7   6   1        0.39        0.73      1.16 o 
   8   6   1        5.86        4.47      1.47 o 
   9   6   1       76.43       84.75      3.48 o 
  10   6   1        4.85        7.80      2.60 o 
  11   6   1        1.03        3.72      2.71 o 
  12   6   1       16.14       13.74      3.27 o 
  13   6   1       12.99       16.89      3.52 o 
  14   6   1       63.13       56.18      4.99 o 
  15   6   1      110.45      109.93      6.49 o 
  16   6   1       26.42       29.23      4.51 o 
  17   6   1       22.61       20.90      4.51 o 
  18   6   1        5.21        3.66      4.14 o 
 -17   7   1       24.40       27.19      4.86 o 
 -16   7   1        0.16       -3.26      3.26 o 
 -15   7   1        3.09        4.94      3.49 o 
 -14   7   1       36.10       52.20      4.91 o 
 -13   7   1       17.68       15.68      3.60 o 
 -12   7   1       39.41       42.50      4.24 o 
 -11   7   1        1.52       -1.30      2.46 o 
 -10   7   1        0.40       -2.60      2.60 o 
  -9   7   1        9.46        6.93      2.13 o 
  -8   7   1      237.78      224.55      5.75 o 
  -7   7   1      156.68      147.61      5.84 o 
  -6   7   1        0.55        2.69      1.25 o 
  -5   7   1        4.83        8.52      2.06 o 
  -4   7   1      586.34      592.38     10.90 o 
  -3   7   1      121.12      123.46      3.88 o 
  -2   7   1       62.68       57.09      4.83 o 
  -1   7   1        0.03       -0.67      3.46 o 
   0   7   1        3.59        6.76      3.30 o 
   1   7   1        0.34       -0.87      1.12 o 
   2   7   1       28.98       35.05      3.36 o 
   3   7   1      106.04      115.14      3.94 o 
   4   7   1       17.34       18.17      2.24 o 
   5   7   1        5.22        5.18      2.10 o 
   6   7   1       56.39       59.97      4.99 o 
   7   7   1        7.39        6.22      1.36 o 
   8   7   1        0.03        1.79      1.58 o 
   9   7   1        3.55        1.99      1.80 o 
  10   7   1       30.41       33.04      2.90 o 
  11   7   1       10.98       12.88      3.19 o 
  12   7   1      116.05      120.92      6.13 o 
  13   7   1        0.01       -2.42      2.98 o 
  14   7   1        2.13       -0.10      4.58 o 
  15   7   1        1.32        0.23      3.49 o 
  16   7   1        1.80        3.78      3.65 o 
 -15   8   1       25.39       26.08      4.45 o 
 -14   8   1        5.51        3.65      3.41 o 
 -13   8   1       10.26        9.37      3.41 o 
 -12   8   1       93.24       90.37      6.27 o 
 -11   8   1      140.10      142.44      6.35 o 
 -10   8   1        1.38       -1.52      2.33 o 
  -9   8   1       14.01       15.15      2.17 o 
  -8   8   1        0.74       -0.64      1.49 o 
  -7   8   1       42.66       54.59      5.28 o 
  -6   8   1      409.14      416.30     10.33 o 
  -5   8   1      217.19      243.26      6.72 o 
  -4   8   1        8.41        5.03      1.87 o 
  -3   8   1       17.21       18.34      2.11 o 
  -2   8   1      103.29      105.18      7.39 o 
  -1   8   1      108.01      111.66     17.71 o 
   0   8   1       97.32       99.60      7.30 o 
   1   8   1      157.98      187.30      9.60 o 
   2   8   1       13.40       12.74      1.67 o 
   3   8   1      130.29      127.16      5.67 o 
   4   8   1        8.86        5.48      2.08 o 
   5   8   1       20.35       23.01      2.80 o 
   6   8   1        7.34        5.93      2.51 o 
   7   8   1       15.87       17.25      3.95 o 
   8   8   1       45.94       38.80      4.91 o 
   9   8   1       24.35       23.72      2.57 o 
  10   8   1      147.19      138.82      5.81 o 
  11   8   1        1.05       -1.19      2.53 o 
  12   8   1       13.17        9.91      4.14 o 
  13   8   1       45.21       47.50      6.12 o 
  14   8   1       21.02       24.38      5.56 o 
  15   8   1        0.35       -0.26      3.39 o 
 -13   9   1        0.03        1.12      3.14 o 
 -12   9   1       13.42       11.40      3.23 o 
 -11   9   1        3.17       -1.76      2.50 o 
 -10   9   1        0.00       -2.08      2.08 o 
  -9   9   1        2.41        1.93      3.89 o 
  -8   9   1        4.31        4.13      3.75 o 
  -7   9   1       14.77        7.49      5.64 o 
  -6   9   1        1.36        1.88      3.06 o 
  -5   9   1       41.71       47.08      3.23 o 
  -4   9   1       64.06       56.69      3.04 o 
  -3   9   1       90.93       90.02      7.63 o 
  -2   9   1        4.68        5.32      5.13 o 
  -1   9   1        1.43        6.02      4.20 o 
   0   9   1        2.28        0.12      4.23 o 
   1   9   1        4.52        5.25      4.33 o 
   2   9   1      110.37      116.49      8.42 o 
   3   9   1       15.60       16.36      2.63 o 
   4   9   1        0.38       -0.05      1.95 o 
   5   9   1       22.27       19.08      4.84 o 
   6   9   1        6.69        2.61      3.67 o 
   7   9   1        7.95        2.53      4.86 o 
   8   9   1        4.99        0.70      8.38 o 
   9   9   1        0.60       -3.60      3.60 o 
  10   9   1       12.89       13.33      9.02 o 
  11   9   1       10.44       11.65      4.90 o 
  12   9   1       24.69       16.49      3.20 o 
  13   9   1        1.78        2.90      6.05 o 
 -10  10   1        0.11       -1.79      4.28 o 
  -9  10   1        0.39       -1.51      5.13 o 
  -8  10   1       21.77       23.25      4.76 o 
  -7  10   1       11.66       16.99      4.24 o 
  -6  10   1        1.95        1.77      4.22 o 
  -5  10   1        7.87        8.49      6.92 o 
  -4  10   1       10.54        9.07      5.32 o 
  -3  10   1       16.85        1.84      5.02 o 
  -2  10   1       57.36       61.81      7.34 o 
  -1  10   1       92.04       72.27      7.65 o 
   0  10   1       80.85       74.33      7.66 o 
   1  10   1       13.37       16.27      5.50 o 
   2  10   1        9.06        8.59      5.22 o 
   3  10   1       40.48       53.11      7.23 o 
   4  10   1       87.45       75.18     11.35 o 
   5  10   1       14.37       21.51      3.76 o 
   6  10   1        0.07        3.01      4.12 o 
   7  10   1        0.24       -2.40      3.75 o 
   8  10   1        0.58        4.61      4.19 o 
   9  10   1        8.26        7.21      4.47 o 
  10  10   1       15.98       13.96      4.97 o 
  -6  11   1        0.19        9.14      8.24 o 
  -5  11   1        2.93        4.59      7.39 o 
  -4  11   1       10.52       11.94      7.15 o 
  -3  11   1        2.04        7.85      5.22 o 
  -2  11   1        0.07        1.96      5.14 o 
  -1  11   1        5.27        8.88      5.56 o 
   0  11   1        6.24        6.61      8.40 o 
   1  11   1       22.83       28.83      6.30 o 
   2  11   1        5.63        7.38      5.28 o 
   3  11   1        3.16        6.89      5.37 o 
   4  11   1        3.30        4.94      7.66 o 
   5  11   1       20.86       12.91      8.16 o 
   6  11   1        2.63        4.97      5.21 o 
 -21   0   2       38.85       42.45      7.31 o 
 -20   0   2        9.20        7.37      5.51 o 
 -19   0   2      107.83      100.78     11.02 o 
 -18   0   2        3.50        1.32      4.53 o 
 -17   0   2      862.76      846.69     26.50 o 
 -16   0   2        0.35       -3.29      3.29 o 
 -15   0   2       50.38       58.92      4.93 o 
 -14   0   2      142.37      139.82      6.73 o 
 -13   0   2      116.28      121.93      5.85 o 
 -12   0   2      114.26      111.72      5.39 o 
 -11   0   2       97.27       88.03      5.74 o 
 -10   0   2      110.37      130.33      5.41 o 
  -9   0   2      319.66      346.61      7.49 o 
  -8   0   2     1799.41     1851.26     32.05 o 
  -7   0   2      174.44      200.91      4.52 o 
  -6   0   2     1833.87     1884.74     23.90 o 
  -5   0   2     1037.00     1040.79     16.90 o 
  -4   0   2       48.15       30.45      2.03 o 
  -3   0   2    21807.86    20271.86    303.77 o 
  -2   0   2      153.63      190.82      3.07 o 
  -1   0   2    20005.79    19202.00    221.23 o 
   0   0   2      979.82      946.10     11.99 o 
   1   0   2       75.00       59.73      1.61 o 
   2   0   2      522.82      474.77      6.04 o 
   3   0   2      407.60      402.15      5.53 o 
   4   0   2      958.69      866.51     10.52 o 
   5   0   2       93.02      116.40      3.08 o 
   6   0   2        1.93        1.37      1.32 o 
   7   0   2       83.64       81.58      3.29 o 
   8   0   2     2864.78     3124.93     43.28 o 
   9   0   2        0.01       -0.77      1.57 o 
  10   0   2        1.56        5.01      2.36 o 
  11   0   2       48.85       46.50      3.60 o 
  12   0   2        1.21        2.01      3.24 o 
  13   0   2     1003.77     1008.43     20.13 o 
  14   0   2      340.91      330.78     10.12 o 
  15   0   2      408.00      432.30     14.68 o 
  16   0   2       92.07       79.06      6.97 o 
  17   0   2       52.10       49.91      5.11 o 
  18   0   2       44.76       42.48      6.19 o 
  19   0   2        0.06        7.06      5.08 o 
  20   0   2       25.12       27.79      7.29 o 
  21   0   2       49.38       63.07      8.47 o 
 -21   1   2        1.56       -3.09      4.02 o 
 -20   1   2        0.10        1.12      3.37 o 
 -19   1   2        4.92        5.08      3.45 o 
 -18   1   2       32.73       31.43      3.78 o 
 -17   1   2      151.02      150.34      6.91 o 
 -16   1   2        9.73        9.14      2.58 o 
 -15   1   2       93.18       89.95      4.00 o 
 -14   1   2        1.10       -0.69      2.25 o 
 -13   1   2      129.47      107.21      3.87 o 
 -12   1   2      239.23      224.33      5.24 o 
 -11   1   2      199.79      201.72      4.83 o 
 -10   1   2       31.50       31.94      2.43 o 
  -9   1   2      429.37      436.83      6.51 o 
  -8   1   2      170.66      149.43      3.27 o 
  -7   1   2     1949.58     1939.42     22.67 o 
  -6   1   2      727.83      721.50      7.69 o 
  -5   1   2       19.98       24.32      1.10 o 
  -4   1   2     2064.48     2011.70     17.56 o 
  -3   1   2     4922.47     4814.70     38.48 o 
  -2   1   2     1012.90     1018.95      7.98 o 
  -1   1   2    10749.25    10582.07     74.25 o 
   0   1   2      307.63      327.01      2.95 o 
   1   1   2     2672.52     2394.16     19.30 o 
   2   1   2       10.43       14.14      0.69 o 
   3   1   2        2.88        2.25      0.60 o 
   4   1   2       68.68       66.26      1.54 o 
   5   1   2      947.24      943.65      8.96 o 
   6   1   2      877.88      856.91      8.42 o 
   7   1   2     1592.20     1691.65     17.28 o 
   8   1   2       52.13       39.78      1.77 o 
   9   1   2       75.68       78.28      2.81 o 
  10   1   2      114.69      123.62      3.37 o 
  11   1   2       80.12       76.12      2.80 o 
  12   1   2     1451.21     1431.00     18.18 o 
  13   1   2      665.08      685.08     10.77 o 
  14   1   2       46.72       42.21      2.99 o 
  15   1   2       11.77        9.23      2.96 o 
  16   1   2       10.43       10.09      3.62 o 
  17   1   2      221.08      230.14      6.91 o 
  18   1   2       35.03       35.39      4.92 o 
  19   1   2       44.88       44.97      5.72 o 
  20   1   2        3.81        0.48      3.42 o 
  21   1   2        8.64       15.33      4.65 o 
 -21   2   2        1.68        1.43      4.05 o 
 -20   2   2        6.74        9.70      5.03 o 
 -19   2   2       71.10       88.43      6.51 o 
 -18   2   2       62.92       76.47      5.18 o 
 -17   2   2        1.61       -2.60      2.60 o 
 -16   2   2       24.58       30.51      3.47 o 
 -15   2   2       20.55       20.00      3.31 o 
 -14   2   2       66.01       65.79      3.39 o 
 -13   2   2       25.89       28.80      2.60 o 
 -12   2   2        0.00       -1.12      1.33 o 
 -11   2   2       24.31       28.09      1.86 o 
 -10   2   2        0.74       -0.44      1.10 o 
  -9   2   2       20.79       14.64      1.45 o 
  -8   2   2       67.78       54.66      2.23 o 
  -7   2   2     2414.40     2545.10     24.92 o 
  -6   2   2      103.73      113.20      2.37 o 
  -5   2   2       70.23       72.26      1.75 o 
  -4   2   2       51.76       43.97      1.23 o 
  -3   2   2     2413.76     2404.91     17.97 o 
  -2   2   2    37862.70    37718.47    298.07 o 
  -1   2   2      118.69      104.07      1.58 o 
   0   2   2      631.93      653.58      5.36 o 
   1   2   2       64.87       63.73      1.26 o 
   2   2   2     2596.90     2750.35     21.25 o 
   3   2   2     5945.28     6058.33     53.62 o 
   4   2   2     4134.11     4113.73     41.44 o 
   5   2   2      573.68      557.34      7.54 o 
   6   2   2       16.31       15.38      1.10 o 
   7   2   2     1151.05     1224.40     12.16 o 
   8   2   2     2633.09     2668.88     24.74 o 
   9   2   2       96.57       85.54      2.80 o 
  10   2   2      769.89      768.94     10.00 o 
  11   2   2        0.02       -0.04      1.35 o 
  12   2   2       58.03       61.38      3.23 o 
  13   2   2       20.28       18.13      3.74 o 
  14   2   2       25.05       21.22      2.87 o 
  15   2   2      651.09      690.79     21.47 o 
  16   2   2        2.45        4.44      2.92 o 
  17   2   2        5.41        4.94      2.66 o 
  18   2   2        1.55        3.48      2.76 o 
  19   2   2       19.04       21.67      3.85 o 
  20   2   2        0.76        4.08      3.89 o 
 -20   3   2        0.00       -3.12      3.12 o 
 -19   3   2        1.25       -2.99      2.99 o 
 -18   3   2        1.08        0.15      2.92 o 
 -17   3   2       35.84       32.17      3.60 o 
 -16   3   2      151.81      156.69      6.04 o 
 -15   3   2       51.48       62.67      4.22 o 
 -14   3   2       56.60       54.67      3.33 o 
 -13   3   2       22.84       22.81      2.20 o 
 -12   3   2        0.99        1.11      1.32 o 
 -11   3   2        6.37        6.61      1.25 o 
 -10   3   2        5.26        5.45      1.43 o 
  -9   3   2       11.37       15.01      1.40 o 
  -8   3   2      288.28      297.06      4.93 o 
  -7   3   2      407.84      425.88      8.15 o 
  -6   3   2      590.13      587.05      7.48 o 
  -5   3   2      393.31      410.05      5.19 o 
  -4   3   2      401.11      360.23      5.84 o 
  -3   3   2      117.69      121.18      2.26 o 
  -2   3   2      600.92      604.47      6.20 o 
  -1   3   2       51.50       55.47      1.36 o 
   0   3   2     2123.39     2234.82     20.29 o 
   1   3   2        0.07       -0.04      0.64 o 
   2   3   2       28.07       25.59      1.04 o 
   3   3   2        6.51        5.52      1.09 o 
   4   3   2      866.40      868.39     12.58 o 
   5   3   2      479.43      516.15      6.65 o 
   6   3   2       43.60       40.75      1.70 o 
   7   3   2     1025.57     1009.11     11.98 o 
   8   3   2      655.59      667.71      9.54 o 
   9   3   2       20.33       23.14      2.22 o 
  10   3   2      181.43      167.60      4.08 o 
  11   3   2       16.61       15.89      1.41 o 
  12   3   2      408.80      416.68      5.98 o 
  13   3   2       48.03       43.06      2.45 o 
  14   3   2       64.16       66.99      3.19 o 
  15   3   2       73.97       80.21      7.17 o 
  16   3   2       96.98       96.86      4.67 o 
  17   3   2        5.56        2.34      4.01 o 
  18   3   2       37.81       48.82      8.30 o 
  19   3   2        9.01        7.54      3.35 o 
  20   3   2        3.64        3.40      2.88 o 
 -20   4   2       16.48       26.23      7.68 o 
 -19   4   2       21.61       15.70      4.90 o 
 -18   4   2       19.85       20.02      4.61 o 
 -17   4   2        7.94        6.47      4.00 o 
 -16   4   2        1.64       -2.18      3.20 o 
 -15   4   2       18.95       17.97      3.90 o 
 -14   4   2      116.14       99.08      5.81 o 
 -13   4   2       31.74       26.84      4.34 o 
 -12   4   2      717.32      661.07     12.96 o 
 -11   4   2       19.33       20.29      2.79 o 
 -10   4   2       20.29       17.29      2.22 o 
  -9   4   2      205.12      199.49      4.62 o 
  -8   4   2      248.98      257.39      6.30 o 
  -7   4   2      502.80      516.34      6.59 o 
  -6   4   2      214.19      212.17      3.72 o 
  -5   4   2        2.65        2.20      1.11 o 
  -4   4   2      562.85      565.45      6.16 o 
  -3   4   2     1336.19     1384.49     13.15 o 
  -2   4   2       38.78       37.51      1.27 o 
  -1   4   2     1213.59     1258.11     13.93 o 
   0   4   2      405.94      407.53      4.82 o 
   1   4   2      183.38      183.54      2.51 o 
   2   4   2      670.00      721.48      7.34 o 
   3   4   2      883.84      942.53      9.88 o 
   4   4   2      368.84      408.97      5.11 o 
   5   4   2      120.92      129.90      3.24 o 
   6   4   2        0.17       -0.53      1.02 o 
   7   4   2       10.36       10.41      1.32 o 
   8   4   2       23.86       33.62      1.90 o 
   9   4   2       82.94       90.79      3.30 o 
  10   4   2      120.97      119.02      4.54 o 
  11   4   2        2.79        0.99      1.76 o 
  12   4   2       23.66       17.72      3.80 o 
  13   4   2      250.84      241.64     10.98 o 
  14   4   2        0.55        4.62      3.26 o 
  15   4   2       87.95       88.11      5.94 o 
  16   4   2       66.41       61.11      5.53 o 
  17   4   2        0.26        1.76      3.60 o 
  18   4   2        0.21       -2.64      3.78 o 
  19   4   2      110.71      121.59      7.76 o 
 -19   5   2        0.44       -0.75      4.14 o 
 -18   5   2       12.48        8.01      4.17 o 
 -17   5   2        3.83       -1.09      3.60 o 
 -16   5   2       12.83       10.30      3.41 o 
 -15   5   2        2.18       -2.61      2.61 o 
 -14   5   2        9.30        8.05      3.61 o 
 -13   5   2       33.35       37.39      3.59 o 
 -12   5   2       19.64       18.94      3.04 o 
 -11   5   2        3.61        3.17      2.28 o 
 -10   5   2      208.42      206.15      5.49 o 
  -9   5   2      148.50      148.05      3.72 o 
  -8   5   2        3.01        4.56      1.17 o 
  -7   5   2       12.50       13.98      1.35 o 
  -6   5   2      634.04      627.34      7.44 o 
  -5   5   2      896.51      901.60      9.79 o 
  -4   5   2       40.99       46.68      1.59 o 
  -3   5   2        8.07       13.14      2.03 o 
  -2   5   2        7.30        7.71      0.97 o 
  -1   5   2       35.23       35.62      1.32 o 
   0   5   2     1177.75     1265.14     13.88 o 
   1   5   2      319.45      343.01      4.66 o 
   2   5   2      115.87      122.98      2.56 o 
   3   5   2       66.00       67.31      1.75 o 
   4   5   2       25.07       27.71      1.36 o 
   5   5   2      495.88      550.69      7.20 o 
   6   5   2       51.72       55.26      1.86 o 
   7   5   2        7.64        5.96      1.31 o 
   8   5   2       33.92       34.84      1.82 o 
   9   5   2        5.42        5.58      1.58 o 
  10   5   2       57.77       53.04      3.53 o 
  11   5   2        1.52       -3.44      3.44 o 
  12   5   2       65.47       58.30      4.59 o 
  13   5   2       33.79       31.10      4.62 o 
  14   5   2        5.35       -0.93      3.00 o 
  15   5   2        3.02        4.49      3.44 o 
  16   5   2       97.79      101.21      6.61 o 
  17   5   2        0.61       -0.90      3.63 o 
  18   5   2        6.02        9.06      7.45 o 
  19   5   2        3.48        2.32      4.38 o 
 -18   6   2        0.92        2.09      3.82 o 
 -17   6   2        7.61        9.40      3.97 o 
 -16   6   2        0.11       -1.75      3.26 o 
 -15   6   2        0.32       -3.03      3.03 o 
 -14   6   2       10.62        7.45      3.60 o 
 -13   6   2      101.74       90.91      6.96 o 
 -12   6   2       37.83       30.93      3.78 o 
 -11   6   2       25.56       27.44      3.58 o 
 -10   6   2        6.29        2.15      2.52 o 
  -9   6   2      108.83      108.16      4.83 o 
  -8   6   2      136.41      135.45      4.20 o 
  -7   6   2      560.79      579.08      9.52 o 
  -6   6   2        8.61        9.64      1.48 o 
  -5   6   2        4.31        3.42      1.16 o 
  -4   6   2       57.88       52.95      1.87 o 
  -3   6   2       25.08       26.06      1.52 o 
  -2   6   2      433.19      463.63      6.59 o 
  -1   6   2       53.80       53.26      2.11 o 
   0   6   2       25.75       29.19      1.50 o 
   1   6   2      121.14      130.47      4.80 o 
   2   6   2      106.56      106.45      4.38 o 
   3   6   2       75.46       68.67      2.47 o 
   4   6   2       37.52       40.05      3.12 o 
   5   6   2        2.98        1.73      1.18 o 
   6   6   2       31.70       32.88      1.96 o 
   7   6   2       47.63       51.41      2.68 o 
   8   6   2       13.31       18.38      2.32 o 
   9   6   2      140.58      149.10      4.60 o 
  10   6   2      178.42      187.25      5.90 o 
  11   6   2       25.76       29.14      3.77 o 
  12   6   2      145.10      154.13      6.88 o 
  13   6   2       49.59       49.44      4.62 o 
  14   6   2        1.11        0.42      3.09 o 
  15   6   2       46.27       45.59      5.29 o 
  16   6   2        2.64       -2.06      3.14 o 
  17   6   2        0.91        4.27      4.35 o 
  18   6   2        1.60        4.49      5.27 o 
 -16   7   2        0.29        6.60      3.86 o 
 -15   7   2        0.96        1.15      4.22 o 
 -14   7   2        5.43       10.09      3.52 o 
 -13   7   2        6.69        1.55      2.95 o 
 -12   7   2       21.18       25.99      3.77 o 
 -11   7   2        0.05        1.55      2.62 o 
 -10   7   2        9.61       11.09      2.87 o 
  -9   7   2       58.09       59.26      4.90 o 
  -8   7   2       80.62       83.72      3.78 o 
  -7   7   2        3.60        4.43      1.93 o 
  -6   7   2        1.42        1.98      1.47 o 
  -5   7   2      683.60      707.59      9.86 o 
  -4   7   2       17.77       15.85      2.25 o 
  -3   7   2       41.58       43.28      1.81 o 
  -2   7   2       44.48       46.56      1.75 o 
  -1   7   2        1.07        0.11      1.28 o 
   0   7   2       16.61       15.23      1.77 o 
   1   7   2        7.51        9.36      1.64 o 
   2   7   2      108.93      117.53      4.00 o 
   3   7   2       58.58       68.09      3.36 o 
   4   7   2        0.00        2.20      1.98 o 
   5   7   2        4.83        4.73      2.23 o 
   6   7   2        2.38        3.10      1.16 o 
   7   7   2        0.04       -1.62      1.85 o 
   8   7   2       45.78       48.53      5.39 o 
   9   7   2        0.81       -2.25      2.49 o 
  10   7   2      130.00      132.80      9.04 o 
  11   7   2      209.96      218.54      7.84 o 
  12   7   2       93.79       83.58      9.36 o 
  13   7   2       10.34        7.61      3.41 o 
  14   7   2       16.80       16.82      3.87 o 
  15   7   2       15.28       20.68      7.60 o 
  16   7   2        1.36        9.62      4.01 o 
 -15   8   2        0.01       -3.35      3.35 o 
 -14   8   2       12.55       16.89      5.29 o 
 -13   8   2       25.37       25.62      4.42 o 
 -12   8   2        8.27        7.11      3.22 o 
 -11   8   2        8.45        7.20      2.95 o 
 -10   8   2        3.59        4.70      2.61 o 
  -9   8   2       14.79       18.52      2.98 o 
  -8   8   2        2.62        4.67      1.83 o 
  -7   8   2       35.07       35.26      2.41 o 
  -6   8   2        0.22       -1.28      1.28 o 
  -5   8   2        1.22       -1.20      1.93 o 
  -4   8   2        2.02        4.85      1.90 o 
  -3   8   2      450.57      460.88      8.92 o 
  -2   8   2       11.72        8.12      4.12 o 
  -1   8   2        8.82        7.41      4.15 o 
   0   8   2       74.55       77.81      3.67 o 
   1   8   2       71.15       74.36      3.15 o 
   2   8   2      207.49      207.08      6.16 o 
   3   8   2      270.73      271.14      6.68 o 
   4   8   2       80.76       79.13      4.77 o 
   5   8   2       48.26       57.98      3.91 o 
   6   8   2       52.36       53.00      5.25 o 
   7   8   2       39.48       37.56      4.97 o 
   8   8   2       64.23       64.87      4.69 o 
   9   8   2       82.95       89.34      3.71 o 
  10   8   2       21.97       25.09      3.37 o 
  11   8   2       88.13       91.87      5.42 o 
  12   8   2        2.37        0.47      2.90 o 
  13   8   2        9.59       10.71      3.40 o 
  14   8   2        9.45        3.72      3.48 o 
  15   8   2       20.80       28.85      4.66 o 
 -13   9   2        0.61       -2.58      3.02 o 
 -12   9   2        6.11        3.32      3.13 o 
 -11   9   2       10.43        4.92      2.89 o 
 -10   9   2        1.94        1.11      2.36 o 
  -9   9   2       17.02       16.59      3.69 o 
  -8   9   2       11.82       13.88      4.22 o 
  -7   9   2       14.34       16.22      5.07 o 
  -6   9   2       12.30        3.64      4.90 o 
  -5   9   2       29.79       26.61      2.67 o 
  -4   9   2       20.10       20.36      2.50 o 
  -3   9   2       33.55       36.16      5.92 o 
  -2   9   2       55.99       47.78      6.38 o 
  -1   9   2        1.86       -0.40      5.05 o 
   0   9   2       57.02       64.74      6.84 o 
   1   9   2        3.37        1.40      4.22 o 
   2   9   2       33.57       36.12      2.40 o 
   3   9   2        3.34        1.68      1.82 o 
   4   9   2        1.07       -0.38      2.13 o 
   5   9   2       37.49       35.71      5.00 o 
   6   9   2        1.73        5.08      3.61 o 
   7   9   2        0.54       -3.43      3.43 o 
   8   9   2       19.24       20.54      4.68 o 
   9   9   2        0.26        0.56      3.96 o 
  10   9   2       15.19        7.27      4.52 o 
  11   9   2        0.04       -0.54      2.71 o 
  12   9   2       17.45       13.55      3.20 o 
  13   9   2       12.15       12.79      4.32 o 
 -10  10   2       17.58       14.93      5.12 o 
  -9  10   2        8.81        2.11      4.33 o 
  -8  10   2       14.95       16.10      4.64 o 
  -7  10   2        0.17       -0.59      3.53 o 
  -6  10   2        1.09        3.56      3.30 o 
  -5  10   2        5.03        7.00      2.70 o 
  -4  10   2        4.70        5.23      7.00 o 
  -3  10   2        0.99        0.75      4.39 o 
  -2  10   2        0.67        0.70      4.63 o 
  -1  10   2       48.81       60.59      8.69 o 
   0  10   2       51.05       58.70      7.44 o 
   1  10   2       14.52       16.60     14.54 o 
   2  10   2       15.39       12.24      5.18 o 
   3  10   2        0.60       -0.31      6.57 o 
   4  10   2       15.86       18.67      3.75 o 
   5  10   2       20.47       26.19      4.30 o 
   6  10   2       47.29       43.42      5.17 o 
   7  10   2        1.60        1.79      3.84 o 
   8  10   2        1.68       -0.38      3.95 o 
   9  10   2        1.80        3.25      5.62 o 
  10  10   2       11.90       20.28      5.47 o 
  -5  11   2        2.83        5.71      7.81 o 
  -4  11   2        3.37        2.47      5.43 o 
  -3  11   2       12.97       17.16      5.88 o 
  -2  11   2        2.61        2.43      5.15 o 
  -1  11   2        0.20       -7.18      7.41 o 
   0  11   2        3.81        2.44      5.15 o 
   1  11   2       29.89       21.16      6.17 o 
   2  11   2        9.59       13.77     14.21 o 
   3  11   2        3.42       -6.30      6.30 o 
   4  11   2        0.22       -3.30      6.88 o 
   5  11   2        3.26        8.63      7.70 o 
 -21   1   3        0.00        5.93      4.54 o 
 -20   1   3        1.04       -5.11      5.20 o 
 -19   1   3        0.02        1.09      3.64 o 
 -18   1   3      214.04      212.15      7.10 o 
 -17   1   3        4.11       -0.70      2.65 o 
 -16   1   3       83.67       80.64      4.70 o 
 -15   1   3        0.84       -2.00      2.00 o 
 -14   1   3        5.97        6.18      2.22 o 
 -13   1   3        4.81        1.82      1.95 o 
 -12   1   3        0.56       -1.38      1.38 o 
 -11   1   3       70.72       79.17      2.90 o 
 -10   1   3        0.75        3.16      1.34 o 
  -9   1   3       11.91       10.20      1.51 o 
  -8   1   3       14.92       12.09      1.32 o 
  -7   1   3       36.35       32.97      1.66 o 
  -6   1   3      429.45      421.73      7.69 o 
  -5   1   3      115.58      111.29      2.58 o 
  -4   1   3     2219.22     2203.60     17.58 o 
  -3   1   3      108.85      104.69      1.75 o 
  -2   1   3     5124.64     5079.08     37.59 o 
  -1   1   3      486.42      480.87      4.48 o 
   0   1   3        5.49        3.85      0.64 o 
   1   1   3      571.36      622.98      5.85 o 
   2   1   3      174.96      169.63      2.36 o 
   3   1   3      148.90      147.08      2.28 o 
   4   1   3      361.39      314.72      4.23 o 
   5   1   3     1190.27     1148.86     10.84 o 
   6   1   3     2056.09     2196.74     20.55 o 
   7   1   3      730.98      749.71      8.84 o 
   8   1   3       77.58       87.47      2.69 o 
   9   1   3      265.68      246.14      4.68 o 
  10   1   3       19.83       17.93      1.82 o 
  11   1   3        2.92        2.29      1.56 o 
  12   1   3       10.87       12.63      2.22 o 
  13   1   3       16.87       13.65      2.28 o 
  14   1   3      232.95      235.74      5.98 o 
  15   1   3       20.04       25.24      2.88 o 
  16   1   3        0.05       -0.87      2.55 o 
  17   1   3        8.66       11.81      3.37 o 
  18   1   3        4.28        6.77      4.41 o 
  19   1   3        1.79        5.55      3.29 o 
  20   1   3        0.67        6.13      3.48 o 
 -20   2   3        7.65       10.64      4.46 o 
 -19   2   3       34.90       35.71      4.45 o 
 -18   2   3       58.69       63.13      6.18 o 
 -17   2   3       12.21        5.45      2.90 o 
 -16   2   3        4.07        1.50      2.53 o 
 -15   2   3        0.78       -2.25      2.25 o 
 -14   2   3        0.12        0.98      2.00 o 
 -13   2   3        6.52        3.28      2.16 o 
 -12   2   3       27.86       26.18      2.01 o 
 -11   2   3       41.52       43.54      2.15 o 
 -10   2   3        0.04        1.56      1.36 o 
  -9   2   3     1121.88     1175.84     13.00 o 
  -8   2   3      177.35      171.18      4.06 o 
  -7   2   3      466.70      474.49      7.84 o 
  -6   2   3      278.13      277.08      4.53 o 
  -5   2   3      134.15      146.45      2.48 o 
  -4   2   3     1762.51     1777.85     14.94 o 
  -3   2   3     4553.83     4459.26     35.83 o 
  -2   2   3      997.32     1027.62      8.60 o 
  -1   2   3      404.45      374.32      3.87 o 
   0   2   3        0.02       -0.50      0.50 o 
   1   2   3      360.78      339.62      4.34 o 
   2   2   3      826.35      827.74      9.43 o 
   3   2   3      352.61      339.27      4.78 o 
   4   2   3       15.53       17.38      1.04 o 
   5   2   3       76.26       80.07      1.99 o 
   6   2   3      220.47      241.33      3.59 o 
   7   2   3      977.27     1070.41     14.43 o 
   8   2   3       47.75       41.35      1.72 o 
   9   2   3       29.32       23.85      1.76 o 
  10   2   3       17.12       16.52      1.74 o 
  11   2   3      193.48      183.85      5.52 o 
  12   2   3      132.81      137.73      4.07 o 
  13   2   3      966.36      954.17     13.71 o 
  14   2   3      300.62      293.07      7.18 o 
  15   2   3       31.64       31.36      3.13 o 
  16   2   3        0.01       -2.33      2.33 o 
  17   2   3        0.06        0.50      3.23 o 
  18   2   3        4.38        8.73      3.81 o 
  19   2   3      104.22      114.53      5.96 o 
  20   2   3        8.49       10.43      4.08 o 
 -20   3   3       29.75       31.17      5.43 o 
 -19   3   3       19.90       24.93      3.82 o 
 -18   3   3        2.85        7.48      4.60 o 
 -17   3   3       35.19       42.64      4.01 o 
 -16   3   3       25.37       29.95      4.35 o 
 -15   3   3        5.08        7.11      3.12 o 
 -14   3   3        0.06        3.41      2.21 o 
 -13   3   3       97.47       91.73      6.64 o 
 -12   3   3       20.32       20.58      2.42 o 
 -11   3   3      216.07      217.85      4.14 o 
 -10   3   3        5.94        4.45      1.31 o 
  -9   3   3       15.65       17.46      1.60 o 
  -8   3   3      469.63      477.02      5.87 o 
  -7   3   3      453.31      451.37      5.11 o 
  -6   3   3        4.70        7.31      1.04 o 
  -5   3   3     2026.29     2026.38     21.66 o 
  -4   3   3      416.44      411.34      5.57 o 
  -3   3   3      734.80      698.96      8.31 o 
  -2   3   3      227.24      231.54      3.22 o 
  -1   3   3     2267.63     2379.60     28.47 o 
   0   3   3     1249.26     1317.33     13.36 o 
   1   3   3        1.43        0.06      0.63 o 
   2   3   3      667.32      645.98      7.12 o 
   3   3   3     1048.73     1032.14     10.21 o 
   4   3   3      431.80      429.73      5.40 o 
   5   3   3       52.55       60.07      2.01 o 
   6   3   3       52.57       46.91      1.88 o 
   7   3   3      139.71      139.67      3.31 o 
   8   3   3      211.95      199.13      4.16 o 
   9   3   3      178.83      168.98      3.74 o 
  10   3   3        0.00       -0.41      1.36 o 
  11   3   3     1025.01     1002.71     11.69 o 
  12   3   3      123.76      128.62      3.87 o 
  13   3   3      130.44      126.17      4.29 o 
  14   3   3       67.34       77.65      3.74 o 
  15   3   3      206.09      191.01      5.63 o 
  16   3   3        5.14        9.16      3.07 o 
  17   3   3        0.00        0.75      2.87 o 
  18   3   3        5.55        8.70      2.88 o 
  19   3   3        0.14        2.79      2.67 o 
  20   3   3        0.57       -0.91      4.93 o 
 -19   4   3        9.54        2.52      4.29 o 
 -18   4   3       33.47       31.18      5.13 o 
 -17   4   3        4.48        8.24      4.13 o 
 -16   4   3        0.08       -2.34      3.38 o 
 -15   4   3       69.33       65.45      5.43 o 
 -14   4   3       57.22       60.70      5.76 o 
 -13   4   3       11.98       12.53      3.98 o 
 -12   4   3        0.48       -2.07      2.07 o 
 -11   4   3       23.50       24.59      2.92 o 
 -10   4   3       65.52       60.39      3.13 o 
  -9   4   3       68.59       68.97      3.10 o 
  -8   4   3        0.40       -0.96      1.23 o 
  -7   4   3       23.63       18.13      1.48 o 
  -6   4   3        1.48        1.74      1.06 o 
  -5   4   3       58.03       50.73      1.87 o 
  -4   4   3      567.21      519.12      6.00 o 
  -3   4   3      187.73      168.95      3.31 o 
  -2   4   3     1636.42     1686.47     15.95 o 
  -1   4   3      108.68      102.64      2.13 o 
   0   4   3        2.52       -0.16      0.81 o 
   1   4   3      633.00      697.15      7.33 o 
   2   4   3       25.54       27.84      1.65 o 
   3   4   3      134.28      127.53      2.52 o 
   4   4   3       73.99       73.43      2.18 o 
   5   4   3       30.21       28.53      1.48 o 
   6   4   3      213.47      221.82      4.09 o 
   7   4   3      617.90      625.73      8.42 o 
   8   4   3        2.11        2.93      1.35 o 
   9   4   3       23.78       21.74      1.93 o 
  10   4   3       27.23       22.90      2.07 o 
  11   4   3        0.97       -1.34      2.18 o 
  12   4   3       95.51       83.53      4.55 o 
  13   4   3       58.59       57.98      4.91 o 
  14   4   3       97.01      107.30      6.30 o 
  15   4   3       16.17       18.74      8.26 o 
  16   4   3        0.97       -1.86      4.58 o 
  17   4   3        3.24        5.22      3.96 o 
  18   4   3        1.80        4.00      4.11 o 
  19   4   3       18.57       30.34      5.62 o 
 -18   5   3        0.28       -3.38      3.38 o 
 -17   5   3        5.43       -3.21      3.21 o 
 -16   5   3        5.25        0.59      3.21 o 
 -15   5   3        1.97        0.00      2.96 o 
 -14   5   3        1.86        1.52      2.74 o 
 -13   5   3       34.98       40.13      3.76 o 
 -12   5   3        5.08        0.66      2.39 o 
 -11   5   3       92.81       94.45      5.24 o 
 -10   5   3      137.85      134.65      5.25 o 
  -9   5   3      147.71      146.39      4.25 o 
  -8   5   3       75.02       74.92      2.65 o 
  -7   5   3       12.96       10.25      1.47 o 
  -6   5   3      352.43      344.18      5.31 o 
  -5   5   3       26.86       28.84      1.46 o 
  -4   5   3      226.69      228.00      3.49 o 
  -3   5   3        8.44        8.31      1.04 o 
  -2   5   3      165.46      188.91      2.95 o 
  -1   5   3      221.31      221.49      3.19 o 
   0   5   3      600.82      637.93      6.84 o 
   1   5   3     1262.48     1270.46     13.22 o 
   2   5   3      245.50      242.33      3.73 o 
   3   5   3       33.69       30.92      1.52 o 
   4   5   3       78.16       89.52      2.45 o 
   5   5   3       52.60       55.38      2.57 o 
   6   5   3        0.08       -0.70      1.01 o 
   7   5   3       25.10       22.97      1.65 o 
   8   5   3      174.18      175.75      3.81 o 
   9   5   3      226.67      244.11      5.92 o 
  10   5   3      307.56      317.88      7.90 o 
  11   5   3      212.21      207.34      7.69 o 
  12   5   3       50.85       49.06      9.35 o 
  13   5   3       10.59       -0.61      4.11 o 
  14   5   3       21.70       23.44      8.77 o 
  15   5   3       11.78        7.62      3.51 o 
  16   5   3       35.22       55.22      5.51 o 
  17   5   3        7.77       11.69      4.15 o 
  18   5   3        6.32        7.81      4.33 o 
 -17   6   3        0.56        0.45      3.82 o 
 -16   6   3        8.46       12.85      4.05 o 
 -15   6   3       15.61       19.15      4.01 o 
 -14   6   3      312.62      303.67     10.30 o 
 -13   6   3      174.72      175.98      7.64 o 
 -12   6   3        4.61        4.69      2.97 o 
 -11   6   3       12.82       12.71      3.12 o 
 -10   6   3       32.61       32.16      3.58 o 
  -9   6   3      359.74      368.95      8.57 o 
  -8   6   3      557.76      566.08     11.04 o 
  -7   6   3       58.02       56.89      3.05 o 
  -6   6   3        0.01       -0.15      1.57 o 
  -5   6   3      278.48      258.48      5.02 o 
  -4   6   3       34.68       31.21      1.69 o 
  -3   6   3     1122.30     1169.31     13.35 o 
  -2   6   3      354.16      361.95      5.89 o 
  -1   6   3       12.06        8.39      1.85 o 
   0   6   3      147.61      141.21      3.70 o 
   1   6   3        3.61        1.17      0.93 o 
   2   6   3      170.39      175.54      3.10 o 
   3   6   3      157.15      166.42      3.23 o 
   4   6   3       42.76       44.42      1.82 o 
   5   6   3       82.90       82.71      2.49 o 
   6   6   3       36.09       32.63      2.00 o 
   7   6   3        0.59       -1.09      1.40 o 
   8   6   3      132.01      131.32      4.29 o 
   9   6   3        0.14       -2.25      2.95 o 
  10   6   3       12.21       12.54      3.12 o 
  11   6   3       57.10       53.66      6.03 o 
  12   6   3        0.08       -0.75      4.09 o 
  13   6   3       64.45       51.25      4.89 o 
  14   6   3       23.88       22.86      6.09 o 
  15   6   3        6.71        1.28      9.15 o 
  16   6   3        0.40       -2.58      3.83 o 
  17   6   3        2.95       -2.77      4.22 o 
 -16   7   3        0.01       -0.77      3.89 o 
 -15   7   3        4.95        4.78      4.26 o 
 -14   7   3        4.35        2.15      3.32 o 
 -13   7   3        2.66        2.35      3.16 o 
 -12   7   3        0.01       -1.32      2.80 o 
 -11   7   3       31.09       28.39      3.74 o 
 -10   7   3        3.26        1.53      2.58 o 
  -9   7   3       21.95       18.97      3.09 o 
  -8   7   3       20.36       28.38      3.70 o 
  -7   7   3      358.98      366.30      9.82 o 
  -6   7   3        8.18        6.50      1.76 o 
  -5   7   3      321.65      327.78      5.94 o 
  -4   7   3       53.20       51.59      2.78 o 
  -3   7   3        7.65        8.50      1.44 o 
  -2   7   3      133.23      134.16      3.29 o 
  -1   7   3        0.00       -0.52      1.30 o 
   0   7   3       26.89       28.96      2.40 o 
   1   7   3        1.45       -0.26      1.70 o 
   2   7   3        3.02        2.36      1.78 o 
   3   7   3       45.34       51.13      3.50 o 
   4   7   3       34.43       33.99      2.91 o 
   5   7   3       35.38       40.39      1.99 o 
   6   7   3        1.86        4.25      2.33 o 
   7   7   3        8.32        9.92      2.56 o 
   8   7   3       58.16       55.67      3.99 o 
   9   7   3       71.00       74.21      8.50 o 
  10   7   3       43.52       49.30      5.51 o 
  11   7   3       11.71       14.45      4.43 o 
  12   7   3        2.01        2.51      2.96 o 
  13   7   3       16.12       13.86      5.63 o 
  14   7   3       21.35       20.31      4.09 o 
  15   7   3        0.50       -0.28      3.58 o 
  16   7   3        4.50        2.93      5.69 o 
 -14   8   3        3.36        2.60      3.45 o 
 -13   8   3        4.41        6.35      3.33 o 
 -12   8   3        0.02        0.75      3.35 o 
 -11   8   3        0.01        2.30      2.72 o 
 -10   8   3       17.96       20.64      3.40 o 
  -9   8   3        0.87       -2.43      2.43 o 
  -8   8   3        0.92        3.83      2.48 o 
  -7   8   3       55.84       56.37      3.23 o 
  -6   8   3        9.90       10.88      3.70 o 
  -5   8   3      113.20      115.53      3.39 o 
  -4   8   3       25.69       19.06      1.78 o 
  -3   8   3       82.78       83.06      2.73 o 
  -2   8   3        1.90       -0.73      1.21 o 
  -1   8   3        1.78        0.45      1.65 o 
   0   8   3       22.39       20.33      2.22 o 
   1   8   3       25.54       18.39      3.69 o 
   2   8   3        0.40       -1.78      1.78 o 
   3   8   3        0.43        0.43      2.32 o 
   4   8   3       11.95       10.30      3.44 o 
   5   8   3       21.91       24.51      4.31 o 
   6   8   3        0.15        0.99      3.29 o 
   7   8   3        9.21        9.90      4.71 o 
   8   8   3       15.92       17.89      2.28 o 
   9   8   3      180.59      188.02      6.84 o 
  10   8   3       48.09       53.83      4.26 o 
  11   8   3       43.37       43.74      4.17 o 
  12   8   3        0.11        8.07      3.09 o 
  13   8   3       26.38       35.68      4.72 o 
  14   8   3        9.00        8.37      3.65 o 
 -12   9   3        2.18        5.26      3.87 o 
 -11   9   3        3.90        8.04      3.08 o 
 -10   9   3        0.04       -0.15      5.15 o 
  -9   9   3        0.00       -2.33      2.33 o 
  -8   9   3        5.57        1.47      3.09 o 
  -7   9   3       40.36       40.23      2.93 o 
  -6   9   3       11.01        8.43      2.81 o 
  -5   9   3       39.17       43.12      4.00 o 
  -4   9   3        6.17        2.20      1.96 o 
  -3   9   3        1.69        0.65      2.07 o 
  -2   9   3        0.21        4.33      4.98 o 
  -1   9   3        1.88        5.57      4.37 o 
   0   9   3        0.00        1.22      1.63 o 
   1   9   3       19.85       23.79      4.02 o 
   2   9   3        0.39       -1.09      1.96 o 
   3   9   3        8.58        4.28      3.08 o 
   4   9   3        3.10        2.32      3.30 o 
   5   9   3        1.18        0.88      3.41 o 
   6   9   3       25.65       24.50      4.68 o 
   7   9   3       23.57       29.20      5.70 o 
   8   9   3        6.40        7.83      4.34 o 
   9   9   3       19.30        8.94      8.12 o 
  10   9   3        3.14        4.42      2.32 o 
  11   9   3        2.02        3.67      2.75 o 
  12   9   3        3.66       -1.24      2.75 o 
  -9  10   3       21.38       21.77      8.55 o 
  -8  10   3        2.35        1.87      4.06 o 
  -7  10   3        7.27        4.26      4.28 o 
  -6  10   3        0.14        1.67      3.44 o 
  -5  10   3        0.63        3.99      2.65 o 
  -4  10   3       11.63        8.70      9.12 o 
  -3  10   3        4.51        1.87      4.58 o 
  -2  10   3        7.84        2.32      9.33 o 
  -1  10   3       38.36       34.03      9.68 o 
   0  10   3        1.71       -4.84      4.84 o 
   1  10   3       40.05       32.67      6.19 o 
   2  10   3       25.84       29.38      3.24 o 
   3  10   3        3.70        1.08      4.16 o 
   4  10   3        2.00       -3.15      3.15 o 
   5  10   3        1.89        0.23      3.28 o 
   6  10   3        5.88        3.02      3.77 o 
   7  10   3       41.53       39.01      5.61 o 
   8  10   3        2.15        2.06      5.46 o 
   9  10   3        7.66       11.61      7.76 o 
  -4  11   3        0.72       -4.70      4.70 o 
  -3  11   3        2.33       10.10      5.55 o 
  -2  11   3        5.92        9.52      5.92 o 
  -1  11   3        0.84        8.94      6.61 o 
   0  11   3       30.05       32.64      6.98 o 
   1  11   3        8.55        6.39      6.03 o 
   2  11   3        1.87        5.91      7.42 o 
   3  11   3       16.96        3.50      7.70 o 
   4  11   3       11.41       14.01      5.50 o 
 -20   0   4       24.21       12.85      5.75 o 
 -19   0   4        1.46       -4.94      4.94 o 
 -18   0   4        5.27        5.94      5.02 o 
 -17   0   4        1.75       -3.21      3.21 o 
 -16   0   4        5.80       -0.63      4.02 o 
 -15   0   4       16.86       16.10      3.73 o 
 -14   0   4       11.02        9.43      3.42 o 
 -13   0   4        2.36        0.39      2.69 o 
 -12   0   4        1.24       -2.48      2.61 o 
 -11   0   4      439.11      438.71     11.11 o 
 -10   0   4      658.00      629.73     13.78 o 
  -9   0   4     1655.24     1671.78     36.52 o 
  -8   0   4       15.08       15.16      3.11 o 
  -7   0   4       38.93       33.95      3.68 o 
  -6   0   4       34.66       34.04      2.88 o 
  -5   0   4       47.00       56.95      2.96 o 
  -4   0   4       31.19       33.76      2.20 o 
  -3   0   4       32.75       23.82      1.77 o 
  -2   0   4       78.06       70.83      2.35 o 
  -1   0   4       19.43       22.96      1.55 o 
   0   0   4     1266.13     1404.68     21.56 o 
   1   0   4     7109.90     7075.70     83.87 o 
   2   0   4     1036.07     1027.73     18.13 o 
   3   0   4      529.66      497.81      9.53 o 
   4   0   4       42.73       42.88      2.43 o 
   5   0   4     8990.95     9501.13    153.42 o 
   6   0   4     4791.28     5070.07    121.59 o 
   7   0   4        0.03       13.86      2.12 o 
   8   0   4      721.85      690.20     14.05 o 
   9   0   4        6.87        6.79      2.39 o 
  10   0   4      113.63      102.77      5.13 o 
  11   0   4      874.01      879.31     17.96 o 
  12   0   4     2354.29     2409.02     41.27 o 
  13   0   4      948.99      929.06     20.56 o 
  14   0   4        0.60       -2.53      3.39 o 
  15   0   4        1.82        2.26      3.19 o 
  16   0   4       54.31       56.28     12.15 o 
  17   0   4      227.47      267.16     12.23 o 
  18   0   4      230.52      277.97     12.50 o 
  19   0   4        4.55        1.32      6.41 o 
  20   0   4        4.90       10.73      7.35 o 
 -20   1   4        7.49        2.95      5.13 o 
 -19   1   4        7.15        0.44      3.90 o 
 -18   1   4        9.05       10.06      3.27 o 
 -17   1   4       22.43       21.05      3.40 o 
 -16   1   4        1.73        2.67      2.74 o 
 -15   1   4        0.40       -2.12      2.12 o 
 -14   1   4       25.30       21.10      2.68 o 
 -13   1   4        0.84        0.31      1.89 o 
 -12   1   4       32.80       34.60      2.65 o 
 -11   1   4      230.71      216.77      4.78 o 
 -10   1   4       36.58       29.74      2.27 o 
  -9   1   4       58.49       55.42      2.44 o 
  -8   1   4        4.67        5.56      1.41 o 
  -7   1   4      363.88      394.18      6.11 o 
  -6   1   4        0.56       -1.05      1.05 o 
  -5   1   4      577.03      591.19      6.61 o 
  -4   1   4        6.56        6.54      0.82 o 
  -3   1   4      150.12      145.93      2.74 o 
  -2   1   4      887.77      928.49      8.44 o 
  -1   1   4      224.07      210.08      2.72 o 
   0   1   4      402.13      406.02      4.35 o 
   1   1   4      210.25      215.70      3.07 o 
   2   1   4      327.22      336.95      4.12 o 
   3   1   4      674.13      702.65      7.19 o 
   4   1   4       70.91       74.98      2.06 o 
   5   1   4     3634.22     3868.45     40.09 o 
   6   1   4        9.99        7.93      1.38 o 
   7   1   4       46.35       43.15      2.02 o 
   8   1   4      251.65      273.74      4.98 o 
   9   1   4       33.35       34.76      2.11 o 
  10   1   4      375.83      352.34      6.15 o 
  11   1   4      495.21      472.90      8.20 o 
  12   1   4        3.06        2.88      1.95 o 
  13   1   4       75.42       72.20      3.51 o 
  14   1   4       31.92       30.20      2.93 o 
  15   1   4      433.00      408.06      9.04 o 
  16   1   4      134.60      149.85      5.68 o 
  17   1   4       49.87       58.68      4.22 o 
  18   1   4        0.89        2.69      3.07 o 
  19   1   4       15.50       20.51      5.21 o 
  20   1   4        2.07        3.42      4.82 o 
 -20   2   4       11.51        8.25      4.50 o 
 -19   2   4      121.52      134.33      6.67 o 
 -18   2   4        4.19        6.29      3.41 o 
 -17   2   4        0.44       -2.89      2.89 o 
 -16   2   4       70.69       76.82      4.48 o 
 -15   2   4       60.55       63.28      4.06 o 
 -14   2   4      194.07      195.62      8.20 o 
 -13   2   4       25.05       25.14      2.64 o 
 -12   2   4        8.82       11.95      2.70 o 
 -11   2   4       15.39       13.75      1.83 o 
 -10   2   4       80.11       82.65      2.87 o 
  -9   2   4      446.93      459.55      7.65 o 
  -8   2   4      382.14      382.14      7.35 o 
  -7   2   4      126.53      122.62      2.76 o 
  -6   2   4      138.80      146.99      3.08 o 
  -5   2   4     1851.78     1838.22     16.57 o 
  -4   2   4       40.92       39.83      1.39 o 
  -3   2   4      267.56      249.86      3.73 o 
  -2   2   4      747.47      756.23      6.76 o 
  -1   2   4       34.27       37.73      1.29 o 
   0   2   4      426.48      452.21      4.97 o 
   1   2   4      221.16      251.26      3.56 o 
   2   2   4      262.38      248.00      3.80 o 
   3   2   4        0.02       -0.82      0.82 o 
   4   2   4       24.38       24.32      1.29 o 
   5   2   4       67.14       64.01      1.88 o 
   6   2   4        0.46       -0.76      0.93 o 
   7   2   4      123.63      138.06      3.26 o 
   8   2   4       26.56       34.41      1.97 o 
   9   2   4       36.10       37.95      2.43 o 
  10   2   4       53.58       47.61      2.44 o 
  11   2   4      598.68      588.55      9.16 o 
  12   2   4      325.85      302.77      6.45 o 
  13   2   4        5.57        7.63      2.43 o 
  14   2   4       21.04       22.91      3.71 o 
  15   2   4        2.56       -1.74      2.32 o 
  16   2   4        4.04        1.19      2.55 o 
  17   2   4        0.01        0.59      2.66 o 
  18   2   4        0.96       -0.89      3.22 o 
  19   2   4        5.89        5.13      6.18 o 
  20   2   4        0.74       -0.64      4.37 o 
 -19   3   4       85.42       87.45      6.46 o 
 -18   3   4       16.77       18.32      4.05 o 
 -17   3   4       53.47       52.32      4.28 o 
 -16   3   4        0.51       -0.67      2.82 o 
 -15   3   4       28.16       30.13      6.13 o 
 -14   3   4        0.13       -1.12      2.18 o 
 -13   3   4       55.67       51.80      3.41 o 
 -12   3   4       49.64       51.56      3.14 o 
 -11   3   4        3.24        3.18      1.75 o 
 -10   3   4      141.54      127.36      3.04 o 
  -9   3   4       83.66       80.80      3.10 o 
  -8   3   4       37.78       36.53      1.82 o 
  -7   3   4      393.11      394.45      4.89 o 
  -6   3   4      347.62      324.42      4.18 o 
  -5   3   4      846.82      838.53      8.32 o 
  -4   3   4      680.06      687.47      6.66 o 
  -3   3   4     1463.57     1462.15     12.61 o 
  -2   3   4     2175.50     2318.18     21.38 o 
  -1   3   4      404.85      463.72      5.37 o 
   0   3   4      118.59      129.29      2.80 o 
   1   3   4      217.36      217.55      3.24 o 
   2   3   4      186.20      194.35      3.08 o 
   3   3   4       21.15       18.20      1.17 o 
   4   3   4       44.31       37.91      1.74 o 
   5   3   4      169.04      185.91      5.87 o 
   6   3   4       56.79       57.48      3.03 o 
   7   3   4       17.88       17.53      1.51 o 
   8   3   4      198.49      203.59      4.69 o 
   9   3   4       50.04       50.89      2.35 o 
  10   3   4      835.28      844.17     10.18 o 
  11   3   4        7.93        9.59      1.94 o 
  12   3   4        7.27        8.30      2.11 o 
  13   3   4       60.62       55.98      3.15 o 
  14   3   4       51.07       46.43      3.11 o 
  15   3   4        2.61       -0.36      2.43 o 
  16   3   4        3.20        2.44      2.46 o 
  17   3   4        6.55        4.05      2.68 o 
  18   3   4        3.52        6.51      3.00 o 
  19   3   4        2.54       -3.15      5.79 o 
 -19   4   4        4.51        2.40      4.37 o 
 -18   4   4       26.46       23.82      7.11 o 
 -17   4   4        8.47        9.91      4.25 o 
 -16   4   4       40.24       42.55      4.42 o 
 -15   4   4      186.18      173.93     13.10 o 
 -14   4   4        0.35       -1.84      2.56 o 
 -13   4   4        5.20        2.14      2.63 o 
 -12   4   4       20.81       24.99      4.74 o 
 -11   4   4      356.17      349.67      8.75 o 
 -10   4   4      482.89      460.66     10.03 o 
  -9   4   4      195.64      198.68      4.53 o 
  -8   4   4       47.18       45.69      2.27 o 
  -7   4   4        2.40        1.81      1.13 o 
  -6   4   4       43.28       37.26      2.38 o 
  -5   4   4      923.43      936.10     11.33 o 
  -4   4   4     6240.70     6277.99     59.48 o 
  -3   4   4        1.30       -0.70      1.17 o 
  -2   4   4      294.58      277.07      3.94 o 
  -1   4   4      192.13      224.13      4.60 o 
   0   4   4      429.96      430.10      5.28 o 
   1   4   4       72.53       63.49      2.06 o 
   2   4   4      731.80      817.40      9.86 o 
   3   4   4        8.85        8.81      1.18 o 
   4   4   4        0.00       -0.01      1.00 o 
   5   4   4       64.28       61.90      1.93 o 
   6   4   4       52.80       46.35      1.95 o 
   7   4   4       71.72       75.15      2.71 o 
   8   4   4      519.50      529.23      7.27 o 
   9   4   4       16.46       17.27      2.03 o 
  10   4   4      359.71      361.27     11.44 o 
  11   4   4      123.50      120.98      5.34 o 
  12   4   4      299.54      286.38      8.18 o 
  13   4   4       52.76       64.95      7.22 o 
  14   4   4        1.57        3.20      3.42 o 
  15   4   4        1.38       -1.83      3.27 o 
  16   4   4       17.46       11.87      4.10 o 
  17   4   4        3.14        9.81      5.67 o 
  18   4   4       11.63       -4.99      4.99 o 
  19   4   4        1.44       -1.48      8.55 o 
 -18   5   4        4.92        7.94      4.75 o 
 -17   5   4        8.84       11.01      4.30 o 
 -16   5   4        6.26        6.02      3.47 o 
 -15   5   4       29.14       28.22      3.90 o 
 -14   5   4       27.22       29.15      3.77 o 
 -13   5   4        3.98       -2.80      2.80 o 
 -12   5   4       23.13       16.32      3.96 o 
 -11   5   4       22.67       18.86      3.44 o 
 -10   5   4       23.03       16.07      3.12 o 
  -9   5   4      310.30      306.69      8.97 o 
  -8   5   4      134.63      131.48      3.74 o 
  -7   5   4      505.83      496.68      7.35 o 
  -6   5   4      137.75      130.56      3.28 o 
  -5   5   4       14.84       12.54      1.56 o 
  -4   5   4      163.41      167.08      3.15 o 
  -3   5   4       63.24       68.71      2.03 o 
  -2   5   4       44.76       51.21      1.73 o 
  -1   5   4       12.67        9.30      1.11 o 
   0   5   4       45.41       41.76      1.58 o 
   1   5   4       48.36       49.92      1.69 o 
   2   5   4      433.83      449.80      5.88 o 
   3   5   4        1.51       -1.01      1.01 o 
   4   5   4       11.45       14.60      1.34 o 
   5   5   4        3.32        2.20      1.07 o 
   6   5   4       10.91       10.74      1.45 o 
   7   5   4        6.26        7.66      1.65 o 
   8   5   4      241.46      240.04      5.45 o 
   9   5   4       83.51       90.37      4.97 o 
  10   5   4      262.10      252.34      8.35 o 
  11   5   4      146.31      127.41      6.26 o 
  12   5   4       12.88        9.26      3.34 o 
  13   5   4       14.18       15.51      3.63 o 
  14   5   4        0.01       -2.93      2.96 o 
  15   5   4       19.14       19.07      4.32 o 
  16   5   4       11.99       22.08      5.93 o 
  17   5   4        0.92       12.60     10.81 o 
  18   5   4        2.16        3.07      4.27 o 
 -17   6   4        0.42        0.81      3.84 o 
 -16   6   4        6.02        9.67      4.06 o 
 -15   6   4        0.24       -0.80      3.39 o 
 -14   6   4       11.24        8.62      3.70 o 
 -13   6   4        2.28        0.69      3.19 o 
 -12   6   4        0.12       -0.30      2.82 o 
 -11   6   4       10.67        7.29      3.18 o 
 -10   6   4        0.05        4.26      2.68 o 
  -9   6   4       36.31       36.00      3.66 o 
  -8   6   4       33.55       40.26      3.75 o 
  -7   6   4       48.49       49.42      3.31 o 
  -6   6   4      307.47      297.51      6.44 o 
  -5   6   4      132.50      137.95      3.91 o 
  -4   6   4       32.58       34.24      2.49 o 
  -3   6   4       60.02       57.14      2.05 o 
  -2   6   4        7.54        6.85      1.24 o 
  -1   6   4       13.54       13.89      1.84 o 
   0   6   4       21.26       16.68      1.73 o 
   1   6   4        1.35        1.03      1.10 o 
   2   6   4        3.46        2.28      1.17 o 
   3   6   4      169.53      172.92      3.63 o 
   4   6   4        1.15        0.39      1.31 o 
   5   6   4        0.24        0.85      1.37 o 
   6   6   4        4.05        3.57      1.74 o 
   7   6   4      518.76      520.75     10.34 o 
   8   6   4      200.21      192.04      6.00 o 
   9   6   4      163.15      158.25      6.77 o 
  10   6   4       68.94       60.31      4.69 o 
  11   6   4        4.75        3.32      3.14 o 
  12   6   4       27.41       20.65      3.85 o 
  13   6   4        5.26        6.31      3.33 o 
  14   6   4        5.22        3.62      4.84 o 
  15   6   4       17.06       20.60      8.47 o 
  16   6   4        6.67        5.62      5.00 o 
  17   6   4       49.60       54.54      7.08 o 
 -16   7   4        0.01       -5.01      5.01 o 
 -15   7   4        4.41        4.66      3.74 o 
 -14   7   4        8.23       10.01      3.75 o 
 -13   7   4        1.20       -0.95      3.03 o 
 -12   7   4        0.25        1.86      3.03 o 
 -11   7   4       11.23        7.14      3.27 o 
 -10   7   4        4.44       -0.51      2.60 o 
  -9   7   4        5.31       11.12      2.95 o 
  -8   7   4       73.98       58.41      4.19 o 
  -7   7   4       33.05       29.34      3.34 o 
  -6   7   4      120.29      129.32      4.78 o 
  -5   7   4        0.12       -1.70      1.70 o 
  -4   7   4       47.89       48.97      2.49 o 
  -3   7   4       16.61       16.28      1.81 o 
  -2   7   4      164.38      175.93      4.14 o 
  -1   7   4        8.26        7.15      1.62 o 
   0   7   4       21.56       22.61      2.00 o 
   1   7   4       28.75       29.38      1.87 o 
   2   7   4       81.88       80.68      2.88 o 
   3   7   4       70.99       75.56      2.88 o 
   4   7   4       31.63       38.61      2.41 o 
   5   7   4       31.50       34.84      3.58 o 
   6   7   4        2.66        2.45      1.83 o 
   7   7   4        9.30       14.28      3.12 o 
   8   7   4      200.43      195.86      5.86 o 
   9   7   4       40.99       41.19      3.96 o 
  10   7   4       72.92       65.98      4.90 o 
  11   7   4        3.52        4.78      4.30 o 
  12   7   4        0.62        1.91      4.11 o 
  13   7   4        6.13        3.22      4.82 o 
  14   7   4       11.71       11.39      3.91 o 
  15   7   4        9.92        8.13      4.14 o 
 -14   8   4       12.56       13.90      4.02 o 
 -13   8   4       16.30       17.15      3.90 o 
 -12   8   4       12.19       10.74      3.56 o 
 -11   8   4       16.48       13.30      3.51 o 
 -10   8   4       19.27       17.34      3.87 o 
  -9   8   4       43.65       55.72      7.31 o 
  -8   8   4       20.99       18.66      3.14 o 
  -7   8   4        5.98        6.88      2.65 o 
  -6   8   4       54.14       47.33      3.72 o 
  -5   8   4        1.36        0.23      1.79 o 
  -4   8   4        3.24        0.66      1.52 o 
  -3   8   4       10.03        9.09      1.70 o 
  -2   8   4       14.07       13.87      1.67 o 
  -1   8   4        9.58       10.02      1.83 o 
   0   8   4       26.81       27.64      2.16 o 
   1   8   4        3.22        2.98      1.24 o 
   2   8   4       64.58       77.17      5.57 o 
   3   8   4        9.69        4.54      4.55 o 
   4   8   4        7.31        4.20      1.81 o 
   5   8   4       17.35       16.28      1.78 o 
   6   8   4       10.19        6.54      2.22 o 
   7   8   4        5.95        7.14      2.56 o 
   8   8   4        0.01       -0.72      3.58 o 
   9   8   4       17.29       20.89      5.71 o 
  10   8   4       12.16        9.17      3.01 o 
  11   8   4        7.23        3.28      2.96 o 
  12   8   4        3.25        1.18      3.14 o 
  13   8   4        8.43        8.56      3.63 o 
 -11   9   4        0.11        0.94      3.15 o 
 -10   9   4        8.31       13.55      3.36 o 
  -9   9   4        2.77        0.51      2.69 o 
  -8   9   4        0.70        2.96      2.61 o 
  -7   9   4        0.11        2.58      4.04 o 
  -6   9   4        9.10       12.14      2.73 o 
  -5   9   4       31.95       40.74      3.08 o 
  -4   9   4       48.69       50.76      3.23 o 
  -3   9   4        1.99       -0.80      1.43 o 
  -2   9   4        0.81        0.29      1.53 o 
  -1   9   4       44.79       51.38      7.99 o 
   0   9   4      101.53       93.27      5.40 o 
   1   9   4       94.95       93.55      8.71 o 
   2   9   4       54.67       58.03      5.19 o 
   3   9   4        1.49       -2.78      3.22 o 
   4   9   4       15.48       13.91      4.19 o 
   5   9   4       43.44       42.97      5.30 o 
   6   9   4       11.54       20.51      9.50 o 
   7   9   4        2.36        0.14      3.90 o 
   8   9   4       13.55       13.94      5.02 o 
   9   9   4        0.85       -0.09      2.23 o 
  10   9   4       38.55       32.85      3.59 o 
  11   9   4        0.12       -2.35      2.74 o 
  -8  10   4        9.98        7.17      2.65 o 
  -7  10   4        2.95        3.59      3.89 o 
  -6  10   4       14.96       18.33      5.77 o 
  -5  10   4       23.42       35.09      3.93 o 
  -4  10   4       16.15       21.21      3.81 o 
  -3  10   4       14.89       10.88     10.32 o 
  -2  10   4        8.72        5.46      4.99 o 
  -1  10   4       12.23       11.38      2.65 o 
   0  10   4       49.81       56.21      4.15 o 
   1  10   4        1.28        2.60      2.74 o 
   2  10   4        1.03       -1.66      2.95 o 
   3  10   4        1.69        1.01      3.39 o 
   4  10   4       44.57       41.78      5.23 o 
   5  10   4       52.30       53.04      5.85 o 
   6  10   4        7.09        7.28      4.33 o 
   7  10   4        6.49       10.00      4.60 o 
   8  10   4       10.32       11.60      5.12 o 
   0  11   4        0.29       -3.53      4.77 o 
 -20   1   5       13.48       16.77      5.21 o 
 -19   1   5       17.37       10.39      4.64 o 
 -18   1   5        2.47        5.57      3.72 o 
 -17   1   5        5.17        5.39      3.14 o 
 -16   1   5        4.85        2.77      2.83 o 
 -15   1   5       13.69       13.08      2.98 o 
 -14   1   5       29.32       24.89      2.97 o 
 -13   1   5       11.11       11.71      2.39 o 
 -12   1   5        6.52        6.63      2.15 o 
 -11   1   5       82.54       91.84      4.02 o 
 -10   1   5       77.67       73.15      4.88 o 
  -9   1   5        6.68        4.60      1.84 o 
  -8   1   5        1.30        3.72      1.60 o 
  -7   1   5        6.91        6.20      1.14 o 
  -6   1   5       39.84       41.40      1.57 o 
  -5   1   5      202.11      212.19      3.11 o 
  -4   1   5       19.77       13.94      1.41 o 
  -3   1   5     2304.12     2555.07     27.07 o 
  -2   1   5      264.52      279.83      4.01 o 
  -1   1   5      172.99      191.65      3.12 o 
   0   1   5       14.99       15.76      1.12 o 
   1   1   5       40.14       39.50      2.17 o 
   2   1   5      192.95      173.44      3.16 o 
   3   1   5      131.21      147.15      3.12 o 
   4   1   5      993.12     1049.92     12.56 o 
   5   1   5       25.03       20.91      1.67 o 
   6   1   5        3.57        2.87      1.54 o 
   7   1   5      270.92      262.38      4.94 o 
   8   1   5        0.03       -1.29      1.35 o 
   9   1   5       31.95       23.88      1.98 o 
  10   1   5       15.31       18.37      2.20 o 
  11   1   5      116.28      109.54      3.93 o 
  12   1   5       65.72       72.02      3.52 o 
  13   1   5      266.90      225.16      6.02 o 
  14   1   5       83.96       84.26      5.07 o 
  15   1   5        4.33        3.57      2.55 o 
  16   1   5        0.40        2.71      2.73 o 
  17   1   5        5.10        8.73      3.40 o 
  18   1   5        1.54        1.36      3.34 o 
  19   1   5        5.35        7.26      4.17 o 
 -19   2   5        0.70       -5.73      5.73 o 
 -18   2   5       14.35       13.28      4.78 o 
 -17   2   5       53.97       51.06      4.73 o 
 -16   2   5       21.88       25.07      3.85 o 
 -15   2   5       16.07       10.84      2.94 o 
 -14   2   5        3.55        3.80      2.63 o 
 -13   2   5      134.03      141.99      4.82 o 
 -12   2   5      665.83      666.81     12.01 o 
 -11   2   5       28.03       29.93      3.49 o 
 -10   2   5      181.07      181.99      4.43 o 
  -9   2   5        3.61        2.33      1.37 o 
  -8   2   5      240.26      249.64      4.36 o 
  -7   2   5      228.80      237.49      4.01 o 
  -6   2   5     1424.00     1502.96     18.59 o 
  -5   2   5     1047.03     1068.55     10.45 o 
  -4   2   5        7.67        9.55      1.07 o 
  -3   2   5       63.83       60.06      2.33 o 
  -2   2   5      269.42      286.70      3.78 o 
  -1   2   5       18.77       24.61      1.39 o 
   0   2   5       13.21       16.55      1.10 o 
   1   2   5      261.59      296.86      4.80 o 
   2   2   5       12.78       13.03      1.21 o 
   3   2   5      140.33      151.88      2.93 o 
   4   2   5      850.91      924.41      9.85 o 
   5   2   5        2.81        3.43      1.17 o 
   6   2   5      170.96      209.20      3.73 o 
   7   2   5       52.09       48.70      2.23 o 
   8   2   5       28.16       26.90      2.32 o 
   9   2   5       53.76       51.27      2.52 o 
  10   2   5      875.77      854.56     13.55 o 
  11   2   5      419.95      417.18      7.78 o 
  12   2   5        0.96        1.19      2.06 o 
  13   2   5        5.02        2.94      2.34 o 
  14   2   5       31.06       35.06      3.28 o 
  15   2   5       21.87       35.33      4.75 o 
  16   2   5      108.03      114.61      5.19 o 
  17   2   5        0.97        2.15      3.04 o 
  18   2   5        5.91        4.01      3.89 o 
  19   2   5        0.39        2.38      3.82 o 
 -19   3   5       10.51        8.86      3.72 o 
 -18   3   5        2.61       -0.50      3.30 o 
 -17   3   5       17.49       14.28      3.69 o 
 -16   3   5       44.09       42.21      4.47 o 
 -15   3   5       10.39       13.51      3.31 o 
 -14   3   5        0.17       -2.10      2.48 o 
 -13   3   5       17.36       14.25      2.65 o 
 -12   3   5       36.20       38.63      2.99 o 
 -11   3   5       46.37       45.16      2.82 o 
 -10   3   5      164.49      165.32      4.02 o 
  -9   3   5       28.34       27.11      1.77 o 
  -8   3   5       89.34       90.38      2.58 o 
  -7   3   5        0.52        2.27      1.11 o 
  -6   3   5      249.04      253.24      3.81 o 
  -5   3   5       59.98       64.84      1.89 o 
  -4   3   5       37.81       26.07      1.77 o 
  -3   3   5      427.27      434.42      6.55 o 
  -2   3   5      975.40     1008.22      9.87 o 
  -1   3   5      295.45      290.91      4.15 o 
   0   3   5       64.99       61.69      1.92 o 
   1   3   5      138.45      158.80      3.43 o 
   2   3   5        0.03       -0.81      0.81 o 
   3   3   5      402.57      381.90      5.42 o 
   4   3   5       70.67       57.42      2.30 o 
   5   3   5      287.48      276.85      4.64 o 
   6   3   5      141.55      145.61      3.44 o 
   7   3   5      831.38      813.72     10.02 o 
   8   3   5        6.63        6.26      1.39 o 
   9   3   5        2.44        0.45      1.46 o 
  10   3   5       38.75       40.45      2.55 o 
  11   3   5       16.73       17.26      2.34 o 
  12   3   5       13.15       11.60      2.32 o 
  13   3   5       41.44       46.19      3.09 o 
  14   3   5      222.38      211.84      7.15 o 
  15   3   5        3.65        1.66      2.43 o 
  16   3   5        0.70        0.13      2.49 o 
  17   3   5        1.83        1.76      2.88 o 
  18   3   5       24.39       28.40      3.35 o 
  19   3   5        3.57        7.64      5.70 o 
 -18   4   5        4.63       -0.65      4.43 o 
 -17   4   5        1.20        0.65      4.08 o 
 -16   4   5       70.59       68.71      5.18 o 
 -15   4   5       22.96       17.26      5.28 o 
 -14   4   5        4.55        6.40      3.06 o 
 -13   4   5        6.63        1.85      3.07 o 
 -12   4   5      102.33       97.33      5.57 o 
 -11   4   5       92.30       90.84      5.25 o 
 -10   4   5      494.07      510.35     10.92 o 
  -9   4   5      150.28      149.27      5.48 o 
  -8   4   5      198.20      199.49      4.28 o 
  -7   4   5       37.44       44.71      2.17 o 
  -6   4   5      233.33      228.81      4.31 o 
  -5   4   5       18.89       13.62      1.47 o 
  -4   4   5      129.44      135.36      3.33 o 
  -3   4   5      260.11      263.01      4.63 o 
  -2   4   5       85.53       80.46      2.35 o 
  -1   4   5       64.04       65.88      2.80 o 
   0   4   5       78.58       77.45      2.49 o 
   1   4   5      178.04      181.82      3.16 o 
   2   4   5        2.30        0.75      1.01 o 
   3   4   5       33.83       31.65      1.53 o 
   4   4   5        2.65        2.29      1.10 o 
   5   4   5        0.21        0.79      1.15 o 
   6   4   5      322.73      315.84      5.12 o 
   7   4   5       21.46       17.75      1.80 o 
   8   4   5      175.38      156.94      7.39 o 
   9   4   5       42.01       47.87      3.55 o 
  10   4   5       13.09       11.97      2.96 o 
  11   4   5      334.78      355.21     10.69 o 
  12   4   5       13.34        9.99      3.74 o 
  13   4   5       37.90       46.20      5.44 o 
  14   4   5       68.03       68.09      5.63 o 
  15   4   5        4.30        2.96      3.94 o 
  16   4   5        6.88       10.58      4.97 o 
  17   4   5       12.90       20.74      5.00 o 
  18   4   5        0.00       -0.42      4.29 o 
 -17   5   5       22.69       25.95      4.39 o 
 -16   5   5       15.40       17.22      3.93 o 
 -15   5   5       24.47       20.36      3.86 o 
 -14   5   5        7.29        3.50      3.26 o 
 -13   5   5        0.14        4.44      3.14 o 
 -12   5   5        7.38        1.43      2.81 o 
 -11   5   5        0.43       -0.54      2.62 o 
 -10   5   5       12.05       11.36      3.12 o 
  -9   5   5      206.01      199.44      7.31 o 
  -8   5   5      215.35      216.21      7.54 o 
  -7   5   5      677.52      662.36     10.98 o 
  -6   5   5       43.97       38.28      2.75 o 
  -5   5   5       10.30       11.14      1.70 o 
  -4   5   5       18.90       20.03      1.51 o 
  -3   5   5        2.90        1.06      1.13 o 
  -2   5   5       53.29       54.64      1.94 o 
  -1   5   5      144.08      150.38      3.09 o 
   0   5   5      141.29      139.82      3.10 o 
   1   5   5      129.69      129.23      3.03 o 
   2   5   5      162.62      171.56      4.31 o 
   3   5   5      217.62      217.98      4.30 o 
   4   5   5      180.77      176.41      3.68 o 
   5   5   5       30.25       26.35      1.81 o 
   6   5   5      241.08      232.46      4.90 o 
   7   5   5      396.36      388.89      9.05 o 
   8   5   5      348.81      336.80      8.59 o 
   9   5   5      181.72      184.54      7.27 o 
  10   5   5      161.08      164.58      7.43 o 
  11   5   5       38.20       32.02      4.23 o 
  12   5   5       10.68        9.04      3.60 o 
  13   5   5        0.00        0.74      4.20 o 
  14   5   5        3.11        4.73      3.49 o 
  15   5   5        0.39        2.95      3.74 o 
  16   5   5        1.32       -2.64      3.56 o 
  17   5   5        0.14        0.26      4.09 o 
 -16   6   5        2.19        1.49      3.78 o 
 -15   6   5       18.88       17.20      4.23 o 
 -14   6   5        0.22       -2.65      3.12 o 
 -13   6   5        1.11       -0.23      3.00 o 
 -12   6   5       29.50       36.79      4.21 o 
 -11   6   5        0.01       -1.77      2.71 o 
 -10   6   5       19.76       24.54      5.08 o 
  -9   6   5       31.94       26.44      3.56 o 
  -8   6   5        9.79        3.85      2.79 o 
  -7   6   5      127.43      128.20      5.79 o 
  -6   6   5      405.32      372.59      9.85 o 
  -5   6   5      140.43      134.83      4.07 o 
  -4   6   5      188.88      193.43      4.69 o 
  -3   6   5       32.65       31.32      2.23 o 
  -2   6   5       22.65       22.85      1.97 o 
  -1   6   5        0.13       -1.33      1.40 o 
   0   6   5       12.64        9.40      1.63 o 
   1   6   5      140.30      142.79      4.13 o 
   2   6   5        1.61        1.11      1.58 o 
   3   6   5       12.68       13.54      2.25 o 
   4   6   5        3.33        1.46      1.84 o 
   5   6   5       12.81       16.09      2.54 o 
   6   6   5       39.56       42.13      3.10 o 
   7   6   5      267.55      269.82      8.53 o 
   8   6   5       70.10       74.49      8.59 o 
   9   6   5       13.41       17.35      3.87 o 
  10   6   5      351.95      331.24     10.38 o 
  11   6   5        9.31       17.20      3.87 o 
  12   6   5       52.75       56.11      5.05 o 
  13   6   5       12.79       14.82      4.03 o 
  14   6   5        0.07        0.61      3.39 o 
  15   6   5       17.14       26.69      5.64 o 
  16   6   5       19.82       27.25      9.56 o 
 -15   7   5       13.83       17.27      4.37 o 
 -14   7   5        1.31        1.15      3.48 o 
 -13   7   5       12.85       13.19      3.74 o 
 -12   7   5        1.01       -0.95      2.98 o 
 -11   7   5        6.53        7.27      3.32 o 
 -10   7   5        2.73        3.16      2.92 o 
  -9   7   5       28.59       26.93      3.65 o 
  -8   7   5       16.58       18.42      3.25 o 
  -7   7   5      128.16      120.34      7.44 o 
  -6   7   5       60.34       49.75      4.02 o 
  -5   7   5        6.55        4.97      3.30 o 
  -4   7   5       21.30       20.79      2.75 o 
  -3   7   5        5.23        2.09      1.97 o 
  -2   7   5      243.57      236.83      5.19 o 
  -1   7   5      353.87      324.70      6.15 o 
   0   7   5       40.01       32.33      2.25 o 
   1   7   5       20.29       12.60      2.11 o 
   2   7   5       86.99       88.98      3.72 o 
   3   7   5       26.45       24.68      2.45 o 
   4   7   5      246.40      234.26      6.16 o 
   5   7   5       78.37       83.10      4.19 o 
   6   7   5       16.50       15.01      3.33 o 
   7   7   5       20.35       15.60      3.26 o 
   8   7   5        3.28        1.67      2.77 o 
   9   7   5       71.21       64.19      5.46 o 
  10   7   5       89.19       80.98      5.41 o 
  11   7   5       15.36       20.67      4.64 o 
  12   7   5        0.01       -0.27      3.16 o 
  13   7   5        5.90        5.05      3.59 o 
  14   7   5        0.23       -0.67      7.04 o 
 -13   8   5        0.45        2.96      3.60 o 
 -12   8   5        0.07       -3.12      3.12 o 
 -11   8   5        0.90        2.26      3.14 o 
 -10   8   5        0.18       -0.96      2.78 o 
  -9   8   5        1.30        1.94      2.88 o 
  -8   8   5       18.79       14.59      3.27 o 
  -7   8   5       19.48       19.60      3.27 o 
  -6   8   5       86.01       89.17      4.95 o 
  -5   8   5      100.80      105.40      4.83 o 
  -4   8   5        7.80        5.50      2.36 o 
  -3   8   5       20.62       21.19      3.70 o 
  -2   8   5       25.94       26.49      2.79 o 
  -1   8   5        4.17        4.80      3.50 o 
   0   8   5       15.05       15.66      2.04 o 
   1   8   5       20.79       23.12      2.29 o 
   2   8   5        0.02       -1.00      1.66 o 
   3   8   5       99.19       90.86      3.74 o 
   4   8   5        1.47        1.35      1.81 o 
   5   8   5      128.48      130.98      5.08 o 
   6   8   5      119.24      125.33      5.66 o 
   7   8   5       11.93        6.59      3.26 o 
   8   8   5        2.45        3.94      2.72 o 
   9   8   5        1.00       -1.48      2.65 o 
  10   8   5        0.16        0.38      2.99 o 
  11   8   5        2.92        1.19      8.82 o 
  12   8   5        0.69        3.80      4.81 o 
  13   8   5        0.06       -2.27      3.32 o 
 -11   9   5        5.48        3.53      3.90 o 
 -10   9   5        0.17       -1.63      2.94 o 
  -9   9   5        5.00        3.03      3.15 o 
  -8   9   5        0.25       -0.08      3.05 o 
  -7   9   5       12.96        8.13      3.72 o 
  -6   9   5       11.06        6.37      2.98 o 
  -5   9   5       11.02       12.95      2.74 o 
  -4   9   5       32.06       30.67      3.12 o 
  -3   9   5        6.05        4.60      2.36 o 
  -2   9   5       28.27       26.37      3.80 o 
  -1   9   5       11.39        7.81      1.83 o 
   0   9   5        3.15        2.64      1.96 o 
   1   9   5        3.11        1.32      6.94 o 
   2   9   5        2.42        0.55      3.41 o 
   3   9   5        2.98       -0.34      5.46 o 
   4   9   5        0.06       -0.94      3.51 o 
   5   9   5       14.80       16.57      4.44 o 
   6   9   5        3.67        1.92      4.12 o 
   7   9   5        0.20        0.73      4.17 o 
   8   9   5        1.12       -5.09      9.52 o 
   9   9   5        1.92       -2.51      2.51 o 
  10   9   5        9.53       11.44      4.23 o 
  -7  10   5        0.50        2.43      2.78 o 
  -6  10   5       17.13       20.22      3.22 o 
  -5  10   5        8.32        9.03      2.88 o 
  -4  10   5        1.48        1.66      2.27 o 
  -3  10   5        0.17        1.77      2.07 o 
  -2  10   5        1.36        3.83      2.98 o 
  -1  10   5        4.42        3.71      3.04 o 
   0  10   5       11.63       13.65      3.82 o 
   1  10   5       11.59        9.54      6.39 o 
   2  10   5        1.03        0.75      3.52 o 
   3  10   5        0.88        0.91      3.71 o 
   4  10   5        8.76        0.50      3.85 o 
   5  10   5        0.49       -1.79      3.92 o 
   6  10   5        1.41        1.12      4.27 o 
 -19   0   6       17.85       16.25      6.09 o 
 -18   0   6       20.77       22.05      6.05 o 
 -17   0   6       42.41       47.55      6.99 o 
 -16   0   6       68.33       68.86      7.53 o 
 -15   0   6       41.26       44.66      6.17 o 
 -14   0   6      177.99      187.77      9.35 o 
 -13   0   6      152.45      147.65     10.07 o 
 -12   0   6      645.44      621.99     15.11 o 
 -11   0   6      292.82      313.86     12.41 o 
 -10   0   6       27.55       27.04      4.37 o 
  -9   0   6      218.79      225.42     16.58 o 
  -8   0   6      412.33      435.18     19.92 o 
  -7   0   6       11.70       18.47      6.55 o 
  -6   0   6        1.96        5.67      2.65 o 
  -5   0   6       49.98       52.20      4.52 o 
  -4   0   6        0.00        3.74      2.55 o 
  -3   0   6      197.78      190.98      6.23 o 
  -2   0   6      324.38      348.92      8.56 o 
  -1   0   6       60.11       69.05      3.74 o 
   0   0   6      199.19      185.88      5.90 o 
   1   0   6       45.56       48.61      3.35 o 
   2   0   6        1.96        2.44      3.06 o 
   3   0   6        3.49        0.12      1.84 o 
   4   0   6     1077.33     1143.93     20.96 o 
   5   0   6       20.66       33.32      3.31 o 
   6   0   6        5.15        3.09      2.84 o 
   7   0   6        1.41        2.85      2.34 o 
   8   0   6        3.36        4.33      2.44 o 
   9   0   6        2.21       -0.05      2.36 o 
  10   0   6      260.82      237.91     14.46 o 
  11   0   6       55.86       46.26      4.36 o 
  12   0   6       54.72       50.95      8.61 o 
  13   0   6        7.65        3.99      3.32 o 
  14   0   6       20.45       13.37      3.86 o 
  15   0   6       14.47        8.81      4.53 o 
  16   0   6       39.04       40.22      6.13 o 
  17   0   6        4.27        8.60      8.65 o 
  18   0   6        0.27        6.11      4.72 o 
  19   0   6        1.48        6.99      5.21 o 
 -19   1   6       28.27       22.64      5.27 o 
 -18   1   6        1.81        3.23      4.28 o 
 -17   1   6        0.00        6.31      3.22 o 
 -16   1   6       59.77       62.50      4.56 o 
 -15   1   6       19.72       24.15      3.49 o 
 -14   1   6       24.98       19.98      2.91 o 
 -13   1   6       37.10       40.80      3.29 o 
 -12   1   6       67.29       69.56      4.09 o 
 -11   1   6       35.33       35.46      4.47 o 
 -10   1   6       69.12       79.60      5.90 o 
  -9   1   6      114.92      112.72      3.92 o 
  -8   1   6       73.12       74.49      2.60 o 
  -7   1   6      245.96      261.87      5.23 o 
  -6   1   6       60.02       64.19      3.53 o 
  -5   1   6        5.24        3.99      1.76 o 
  -4   1   6     1067.98     1117.30     14.74 o 
  -3   1   6       34.83       42.34      3.17 o 
  -2   1   6      943.52      961.45     14.57 o 
  -1   1   6      503.57      516.44      6.08 o 
   0   1   6      323.14      331.66      4.89 o 
   1   1   6       99.22       93.79      2.87 o 
   2   1   6      860.48      863.20     12.20 o 
   3   1   6       29.05       27.10      2.10 o 
   4   1   6       87.21       75.85      3.67 o 
   5   1   6      337.24      342.08      5.79 o 
   6   1   6      491.65      487.42      7.43 o 
   7   1   6       67.37       76.83      3.05 o 
   8   1   6       25.68       24.13      2.28 o 
   9   1   6        5.34        6.06      1.86 o 
  10   1   6       31.15       28.13      2.57 o 
  11   1   6      121.20      120.69      5.19 o 
  12   1   6      446.73      406.99      8.15 o 
  13   1   6       19.91       21.72      3.15 o 
  14   1   6       33.41       28.46      3.33 o 
  15   1   6        0.12       -2.35      2.35 o 
  16   1   6       15.67       19.25      3.82 o 
  17   1   6        3.57       13.52      3.61 o 
  18   1   6       24.81       26.21      4.19 o 
 -19   2   6        0.61       -1.96      4.43 o 
 -18   2   6        0.58       -3.40      3.40 o 
 -17   2   6       29.93       26.83      4.26 o 
 -16   2   6        0.24       -3.08      3.08 o 
 -15   2   6        8.17       12.70      4.89 o 
 -14   2   6       20.49       23.21      3.56 o 
 -13   2   6        6.18        3.02      2.82 o 
 -12   2   6        6.02        6.28      2.18 o 
 -11   2   6      260.42      282.27      6.31 o 
 -10   2   6        9.54        9.76      2.01 o 
  -9   2   6        0.88       -1.45      1.53 o 
  -8   2   6        0.87       -0.34      1.34 o 
  -7   2   6       59.25       66.76      2.28 o 
  -6   2   6       56.25       55.75      2.00 o 
  -5   2   6      181.52      196.51      4.32 o 
  -4   2   6        9.80        9.22      1.48 o 
  -3   2   6      335.04      345.69      4.87 o 
  -2   2   6      115.10      108.52      2.36 o 
  -1   2   6      325.81      312.35      4.84 o 
   0   2   6      165.95      178.24      3.32 o 
   1   2   6       44.90       41.80      2.40 o 
   2   2   6       25.45       22.51      1.55 o 
   3   2   6     1243.72     1201.41     12.50 o 
   4   2   6       99.27       99.73      3.52 o 
   5   2   6      158.04      171.38      5.40 o 
   6   2   6      287.52      284.82      5.30 o 
   7   2   6       71.66       66.52      2.78 o 
   8   2   6      267.25      262.91      5.73 o 
   9   2   6      299.78      283.59      6.04 o 
  10   2   6      390.78      417.52      7.76 o 
  11   2   6       18.70       23.68      2.81 o 
  12   2   6        4.83        1.51      2.26 o 
  13   2   6        1.00        3.10      2.46 o 
  14   2   6      142.41      141.44      5.50 o 
  15   2   6       85.74      102.07      4.83 o 
  16   2   6       66.79       90.37     11.08 o 
  17   2   6        4.16        7.67      3.71 o 
  18   2   6        0.49        2.91      3.63 o 
 -18   3   6        1.91        1.34      3.49 o 
 -17   3   6       11.77        9.87      3.57 o 
 -16   3   6        9.30        6.48      3.46 o 
 -15   3   6        0.57        3.59      3.19 o 
 -14   3   6        3.96        1.70      3.16 o 
 -13   3   6       15.26       12.71      2.90 o 
 -12   3   6        4.37        5.58      2.75 o 
 -11   3   6      132.33      131.83      4.72 o 
 -10   3   6        4.57        1.01      1.92 o 
  -9   3   6      481.51      493.38      8.30 o 
  -8   3   6        1.11        0.14      1.31 o 
  -7   3   6      238.38      231.46      3.92 o 
  -6   3   6        5.04        8.15      1.27 o 
  -5   3   6      346.52      351.35      5.08 o 
  -4   3   6       67.19       73.43      3.05 o 
  -3   3   6       21.42       24.80      1.67 o 
  -2   3   6       27.83       25.49      1.66 o 
  -1   3   6       25.08       23.43      1.60 o 
   0   3   6       54.55       55.55      1.96 o 
   1   3   6        1.50       -0.53      1.07 o 
   2   3   6      216.38      216.05      3.79 o 
   3   3   6      152.70      145.67      3.16 o 
   4   3   6      144.68      154.72      3.60 o 
   5   3   6        4.68        2.61      1.39 o 
   6   3   6      156.01      160.91      4.02 o 
   7   3   6      337.18      334.91      5.37 o 
   8   3   6      246.96      231.29      5.26 o 
   9   3   6       60.85       64.98      3.18 o 
  10   3   6       77.45       84.96      3.71 o 
  11   3   6       12.78       11.79      2.73 o 
  12   3   6       62.24       60.35      4.43 o 
  13   3   6       47.86       52.25      3.63 o 
  14   3   6       10.48       11.66      2.81 o 
  15   3   6        0.24        2.25      4.11 o 
  16   3   6        2.54        2.14      2.67 o 
  17   3   6        0.21        0.32      2.61 o 
  18   3   6        3.88        6.27      4.73 o 
 -18   4   6        0.28        3.97      9.68 o 
 -17   4   6        0.04       -2.85      4.11 o 
 -16   4   6        6.30        6.44      4.55 o 
 -15   4   6       23.12       11.30      4.42 o 
 -14   4   6       24.51       20.39      5.19 o 
 -13   4   6       15.64       17.63      2.53 o 
 -12   4   6        0.12        2.01      2.14 o 
 -11   4   6        4.33        4.90      1.70 o 
 -10   4   6       27.44       26.51      2.06 o 
  -9   4   6       12.35       13.41      1.81 o 
  -8   4   6        7.87        6.62      1.53 o 
  -7   4   6     1770.44     1760.54     18.23 o 
  -6   4   6        1.34        1.63      1.39 o 
  -5   4   6       61.40       66.47      2.01 o 
  -4   4   6       86.67       85.03      2.20 o 
  -3   4   6        9.49       11.89      1.13 o 
  -2   4   6        6.35        4.97      1.13 o 
  -1   4   6      193.14      191.58      3.64 o 
   0   4   6      247.94      253.75      4.31 o 
   1   4   6       12.39       12.06      1.34 o 
   2   4   6       63.22       57.03      2.29 o 
   3   4   6       19.53       19.68      1.53 o 
   4   4   6       45.87       54.38      2.29 o 
   5   4   6     1046.55     1026.79     12.06 o 
   6   4   6      169.73      165.14      6.96 o 
   7   4   6        0.77        5.19      2.37 o 
   8   4   6      203.04      210.80      6.83 o 
   9   4   6      777.33      767.95     14.76 o 
  10   4   6      502.12      507.32     13.16 o 
  11   4   6       93.29       92.74      5.93 o 
  12   4   6        0.00       -3.11      3.11 o 
  13   4   6       13.37       10.26      4.09 o 
  14   4   6        4.91        9.90      4.05 o 
  15   4   6       12.40       14.87      4.77 o 
  16   4   6       24.71       32.72      7.11 o 
  17   4   6        1.96        0.45      4.25 o 
 -17   5   6        1.83       -0.13      5.50 o 
 -16   5   6       12.17       -4.82      4.82 o 
 -15   5   6        5.81        5.99      4.18 o 
 -14   5   6        4.82       -0.07      3.31 o 
 -13   5   6       15.42       18.46      7.39 o 
 -12   5   6        9.51        6.92      3.17 o 
 -11   5   6        7.84        9.23      3.27 o 
 -10   5   6      170.92      152.99      8.96 o 
  -9   5   6       92.49       86.48      5.14 o 
  -8   5   6       13.99       20.50      3.39 o 
  -7   5   6      125.64      110.83      9.39 o 
  -6   5   6       28.34       28.17      2.95 o 
  -5   5   6       29.06       32.77      3.38 o 
  -4   5   6      495.69      456.21     13.53 o 
  -3   5   6        5.90        2.74      1.43 o 
  -2   5   6       17.50       19.20      1.79 o 
  -1   5   6        8.97        8.17      1.48 o 
   0   5   6       11.48        9.35      1.66 o 
   1   5   6       20.71       22.47      1.90 o 
   2   5   6      302.93      316.82      6.18 o 
   3   5   6       12.22        9.67      1.73 o 
   4   5   6       13.26       12.86      1.97 o 
   5   5   6       36.26       35.25      2.82 o 
   6   5   6      548.10      521.11     10.93 o 
   7   5   6       47.99       50.42      3.76 o 
   8   5   6      278.58      292.58      9.59 o 
   9   5   6       17.14       18.38      3.34 o 
  10   5   6        6.79        2.07      3.25 o 
  11   5   6       13.06       15.18      3.83 o 
  12   5   6       24.52       30.42      4.52 o 
  13   5   6       29.97       15.84      4.21 o 
  14   5   6        0.12        2.83      3.72 o 
  15   5   6        0.40       -3.54      3.55 o 
  16   5   6       14.30       13.88      4.75 o 
 -15   6   6        1.36       -4.11      4.40 o 
 -14   6   6        0.29        0.66      4.03 o 
 -13   6   6        6.52        0.15      3.28 o 
 -12   6   6        1.74        6.09      3.44 o 
 -11   6   6        0.37        3.68      3.05 o 
 -10   6   6        0.35       -2.67      2.67 o 
  -9   6   6       20.58       16.25      3.41 o 
  -8   6   6       67.15       61.13      5.19 o 
  -7   6   6      142.68      149.13      6.49 o 
  -6   6   6      137.18      133.08      5.99 o 
  -5   6   6       24.76       22.64      2.99 o 
  -4   6   6       56.40       47.95      4.49 o 
  -3   6   6       20.36       19.86      4.64 o 
  -2   6   6       77.50       64.14      3.82 o 
  -1   6   6        3.02        0.65      1.97 o 
   0   6   6       10.48       11.00      2.24 o 
   1   6   6        6.54        6.77      2.10 o 
   2   6   6        0.12       -0.26      1.89 o 
   3   6   6      138.02      140.14      5.02 o 
   4   6   6      220.62      207.82      7.28 o 
   5   6   6       14.85       10.22      5.67 o 
   6   6   6        7.53        9.36      2.98 o 
   7   6   6        0.10       -1.20      2.63 o 
   8   6   6        0.00        1.72      2.84 o 
   9   6   6       20.47       24.33      3.90 o 
  10   6   6       31.70       28.43      4.30 o 
  11   6   6       43.43       46.42      4.90 o 
  12   6   6        3.66        4.60      3.66 o 
  13   6   6        0.23        3.58      3.46 o 
  14   6   6        0.34       -1.90      3.46 o 
  15   6   6       16.37       18.09      4.83 o 
 -14   7   6        2.50        5.82      4.61 o 
 -13   7   6        2.26        3.86      3.52 o 
 -12   7   6        1.38       -3.08      3.08 o 
 -11   7   6        3.53        2.92      4.13 o 
 -10   7   6        7.82       11.37      3.33 o 
  -9   7   6       24.90       26.28      4.80 o 
  -8   7   6       13.25       17.11      4.32 o 
  -7   7   6        0.56        1.68      2.66 o 
  -6   7   6        0.00        1.28      2.60 o 
  -5   7   6        1.58        5.55      2.38 o 
  -4   7   6        5.27        6.00      2.36 o 
  -3   7   6       22.67       15.13      2.67 o 
  -2   7   6        0.07       -2.17      2.17 o 
  -1   7   6        0.16       -2.05      2.05 o 
   0   7   6        0.86        1.62      2.43 o 
   1   7   6        0.71        2.82      2.43 o 
   2   7   6        9.16        3.19      2.48 o 
   3   7   6       58.27       65.06      4.43 o 
   4   7   6       35.13       38.58      3.72 o 
   5   7   6        1.77        1.15      2.58 o 
   6   7   6        4.90        7.76      3.70 o 
   7   7   6      108.90       97.33      5.56 o 
   8   7   6       67.22       62.96      4.89 o 
   9   7   6        3.83        2.30      3.64 o 
  10   7   6        0.34       -1.69      3.09 o 
  11   7   6        1.69        3.54      3.34 o 
  12   7   6       15.45       16.28      4.22 o 
  13   7   6        0.06        1.76      3.87 o 
 -12   8   6       29.15       29.77      4.50 o 
 -11   8   6       15.81       17.38      3.77 o 
 -10   8   6        0.09        4.27      3.14 o 
  -9   8   6        1.89        7.81      3.40 o 
  -8   8   6        6.96        5.58      3.04 o 
  -7   8   6        0.57        0.43      2.73 o 
  -6   8   6        2.27        1.17      3.09 o 
  -5   8   6        1.01        1.68      2.60 o 
  -4   8   6        0.16        0.82      2.38 o 
  -3   8   6        3.17       -0.80      2.21 o 
  -2   8   6        0.00       -0.71      2.19 o 
  -1   8   6      101.39       91.04      4.49 o 
   0   8   6       12.32        8.35      2.81 o 
   1   8   6        8.05        2.98      2.59 o 
   2   8   6       29.76       27.28      3.26 o 
   3   8   6       24.44       30.33      3.40 o 
   4   8   6       15.03        8.01      3.24 o 
   5   8   6        3.26        0.84      2.62 o 
   6   8   6        0.96        0.76      3.17 o 
   7   8   6       23.24       26.20      3.75 o 
   8   8   6       48.90       58.32      5.87 o 
   9   8   6       13.26        2.80      3.19 o 
  10   8   6        8.87        7.98      3.44 o 
  11   8   6        0.11       -2.86      3.15 o 
  -9   9   6       13.41       21.25      3.87 o 
  -8   9   6        0.57        4.41      4.22 o 
  -7   9   6        0.17       -0.04      3.01 o 
  -6   9   6        4.55        1.19      3.97 o 
  -5   9   6        4.33        7.65      2.69 o 
  -4   9   6        0.07       -1.45      2.45 o 
  -3   9   6        8.05        5.44      3.04 o 
  -2   9   6        0.50       -0.40      2.35 o 
  -1   9   6       12.61       13.56      2.94 o 
   0   9   6       26.83       34.53      3.48 o 
   1   9   6       42.37       36.61      3.52 o 
   2   9   6        6.26        2.08      3.81 o 
   3   9   6        2.62        3.63      2.48 o 
   4   9   6        1.42       -2.13      2.40 o 
   5   9   6       10.33        7.91      2.83 o 
   6   9   6        4.13        3.57      2.80 o 
   7   9   6       39.46       43.97      4.07 o 
   8   9   6        8.14        4.74      4.06 o 
   9   9   6        0.00        0.18      3.37 o 
  -5  10   6       21.75       35.22      6.34 o 
  -4  10   6       15.03       20.04      3.09 o 
  -3  10   6       10.51       10.75      2.79 o 
  -2  10   6        1.57        0.04      2.36 o 
  -1  10   6        1.45        0.13      2.27 o 
   0  10   6        6.41        8.98      8.92 o 
   1  10   6       13.95        5.73      5.31 o 
   2  10   6        5.20        0.21      3.96 o 
   3  10   6        0.00       -0.17      4.16 o 
   4  10   6        9.55        3.58      4.37 o 
 -18   1   7       20.44       26.81      5.60 o 
 -17   1   7       18.34       20.07      4.99 o 
 -16   1   7        1.17       -0.44      3.56 o 
 -15   1   7        6.55        3.58      4.41 o 
 -14   1   7        1.05       -1.60      2.63 o 
 -13   1   7       24.23       25.74      3.47 o 
 -12   1   7      141.46      153.61      5.74 o 
 -11   1   7       12.10       10.84      2.86 o 
 -10   1   7        9.65        5.98      2.73 o 
  -9   1   7       18.94       17.49      3.04 o 
  -8   1   7        5.22        8.90      2.58 o 
  -7   1   7       16.84       18.15      2.71 o 
  -6   1   7      277.71      277.53      7.57 o 
  -5   1   7      461.92      481.46      9.09 o 
  -4   1   7      285.48      287.96      6.58 o 
  -3   1   7      198.66      205.37      5.70 o 
  -2   1   7       38.23       32.24      2.54 o 
  -1   1   7       16.76       19.31      1.62 o 
   0   1   7       10.34        9.96      1.18 o 
   1   1   7      112.83      125.84      4.08 o 
   2   1   7       23.21       24.77      1.96 o 
   3   1   7       73.85       72.32      2.79 o 
   4   1   7       92.73       95.35      3.38 o 
   5   1   7      324.22      315.76      6.24 o 
   6   1   7        7.46        8.34      1.97 o 
   7   1   7      165.34      159.02      4.61 o 
   8   1   7       36.18       33.95      2.67 o 
   9   1   7        1.82        3.05      2.05 o 
  10   1   7      169.84      142.31      4.69 o 
  11   1   7      124.85      121.27      4.51 o 
  12   1   7       39.96       32.32      3.34 o 
  13   1   7        7.05        7.35      2.64 o 
  14   1   7        2.31        4.64      2.71 o 
  15   1   7        0.04        0.77      3.03 o 
  16   1   7        9.30       11.33      3.52 o 
  17   1   7        1.93        0.39      3.42 o 
  18   1   7        1.92        2.99      4.19 o 
 -18   2   7       13.72       16.02      5.19 o 
 -17   2   7        3.78       -1.73      3.71 o 
 -16   2   7       24.32       24.03      5.88 o 
 -15   2   7        8.65        5.40      3.56 o 
 -14   2   7       27.76       34.01      4.72 o 
 -13   2   7      163.74      167.85      6.87 o 
 -12   2   7        3.41        5.01      2.98 o 
 -11   2   7       37.72       43.34      3.57 o 
 -10   2   7        0.03       -2.20      2.20 o 
  -9   2   7       10.50       10.05      2.28 o 
  -8   2   7       15.21       13.46      1.92 o 
  -7   2   7      114.25      127.07      5.20 o 
  -6   2   7       38.14       42.57      2.67 o 
  -5   2   7        2.54        4.74      1.68 o 
  -4   2   7       57.11       63.01      2.67 o 
  -3   2   7       56.85       64.13      2.68 o 
  -2   2   7       75.25       78.79      2.16 o 
  -1   2   7       62.88       64.29      2.10 o 
   0   2   7        0.37        2.32      1.25 o 
   1   2   7       16.46       18.20      1.62 o 
   2   2   7       67.53       69.89      2.94 o 
   3   2   7      354.73      373.68      6.27 o 
   4   2   7      196.80      187.81      4.36 o 
   5   2   7       16.03       15.89      1.97 o 
   6   2   7        0.52        1.18      1.68 o 
   7   2   7       83.14       77.47      3.58 o 
   8   2   7        6.57        5.81      2.00 o 
   9   2   7       57.48       45.97      2.93 o 
  10   2   7      125.69      107.43      5.05 o 
  11   2   7       23.35       20.28      2.86 o 
  12   2   7       33.33       26.67      5.59 o 
  13   2   7        0.42       -2.51      2.65 o 
  14   2   7        1.70        5.99      2.80 o 
  15   2   7       19.92       14.77      3.43 o 
  16   2   7        1.92        4.93      3.54 o 
  17   2   7        3.08        8.95      3.85 o 
 -17   3   7       19.29       23.02      4.22 o 
 -16   3   7        0.14       -1.51      3.30 o 
 -15   3   7       15.95       16.22      3.82 o 
 -14   3   7       10.10       13.15      3.85 o 
 -13   3   7       60.97       75.18      5.43 o 
 -12   3   7       86.67      100.79      5.87 o 
 -11   3   7      138.90      128.77      6.53 o 
 -10   3   7      118.65      124.01      7.46 o 
  -9   3   7        1.17        0.36      1.97 o 
  -8   3   7       73.75       73.63      3.20 o 
  -7   3   7      246.92      248.35      5.02 o 
  -6   3   7        5.91        6.31      2.13 o 
  -5   3   7       80.16       72.33      3.60 o 
  -4   3   7        9.85        9.96      1.84 o 
  -3   3   7        1.78        0.15      1.20 o 
  -2   3   7        2.93        2.13      1.17 o 
  -1   3   7       54.87       62.53      2.22 o 
   0   3   7      477.03      471.63      6.37 o 
   1   3   7      342.39      334.38      5.16 o 
   2   3   7       32.64       32.54      2.20 o 
   3   3   7       46.20       49.43      2.24 o 
   4   3   7      673.24      680.57      9.68 o 
   5   3   7      889.75      914.03     16.70 o 
   6   3   7       87.17       77.34      3.88 o 
   7   3   7      166.40      162.71      6.08 o 
   8   3   7       69.18       68.62      3.39 o 
   9   3   7      284.74      289.37      6.68 o 
  10   3   7      127.65      127.88      4.85 o 
  11   3   7       76.28       75.43      3.84 o 
  12   3   7        0.81        2.22      2.48 o 
  13   3   7        8.72       11.55      2.78 o 
  14   3   7       22.92       35.31      4.98 o 
  15   3   7       45.83       55.21      5.34 o 
  16   3   7        5.58       14.78      4.00 o 
  17   3   7        4.13       11.38      6.98 o 
 -17   4   7        5.90        6.29      4.67 o 
 -16   4   7        2.12        2.33      4.51 o 
 -15   4   7        0.46       -0.10      2.85 o 
 -14   4   7        5.14        6.57      3.07 o 
 -13   4   7       15.84       14.41      5.59 o 
 -12   4   7       32.26       34.87      5.42 o 
 -11   4   7        5.87        5.53      2.84 o 
 -10   4   7       74.63       76.64      4.01 o 
  -9   4   7      267.75      268.81      7.14 o 
  -8   4   7        8.22        8.64      2.34 o 
  -7   4   7        1.80       -1.06      1.73 o 
  -6   4   7       40.54       35.57      2.62 o 
  -5   4   7       66.96       54.98      2.37 o 
  -4   4   7       45.36       41.92      2.02 o 
  -3   4   7       85.54       81.61      2.68 o 
  -2   4   7        0.64       -1.20      1.20 o 
  -1   4   7        0.26        1.67      1.27 o 
   0   4   7        4.81        4.45      1.38 o 
   1   4   7       13.15        9.85      1.47 o 
   2   4   7       16.33       18.06      1.75 o 
   3   4   7      401.86      385.41      6.46 o 
   4   4   7        8.03        8.77      2.30 o 
   5   4   7      167.92      166.29      5.31 o 
   6   4   7      143.62      139.41      5.03 o 
   7   4   7       29.61       27.24      3.28 o 
   8   4   7       25.27       27.88      4.01 o 
   9   4   7       52.83       49.48      4.85 o 
  10   4   7        0.01        0.71      3.26 o 
  11   4   7       25.71       26.52      4.44 o 
  12   4   7       26.11       38.23      4.83 o 
  13   4   7       42.95       51.87      5.47 o 
  14   4   7        3.67        4.94      4.26 o 
  15   4   7        4.94        4.81      4.26 o 
  16   4   7        0.30       -4.10      4.10 o 
 -16   5   7        0.63        3.41      5.09 o 
 -15   5   7        3.23        6.92      4.92 o 
 -14   5   7        3.37        9.46      5.71 o 
 -13   5   7       18.03       14.84      5.22 o 
 -12   5   7        4.85       13.71      4.64 o 
 -11   5   7       55.38       59.80     13.66 o 
 -10   5   7       97.43      109.36      5.98 o 
  -9   5   7       52.62       45.55      4.21 o 
  -8   5   7       28.07       23.99      3.43 o 
  -7   5   7        0.28        5.00      2.64 o 
  -6   5   7        2.83       -2.25      2.25 o 
  -5   5   7        4.01        3.66      2.23 o 
  -4   5   7       88.71       79.19      3.51 o 
  -3   5   7       48.20       45.44      3.28 o 
  -2   5   7        0.99        1.61      2.14 o 
  -1   5   7        0.59        1.68      2.20 o 
   0   5   7        7.79        5.85      2.29 o 
   1   5   7        8.14       10.49      2.52 o 
   2   5   7      350.69      348.21      6.57 o 
   3   5   7      164.78      150.07      4.40 o 
   4   5   7        0.51       -1.83      1.83 o 
   5   5   7       68.02       56.58      3.84 o 
   6   5   7      241.34      236.34      7.21 o 
   7   5   7        0.16       -2.37      2.49 o 
   8   5   7       17.18       11.04      3.10 o 
   9   5   7       13.78       18.04      3.41 o 
  10   5   7       27.43       28.05      4.42 o 
  11   5   7        4.09       -1.11      3.40 o 
  12   5   7        0.48       -3.51      3.51 o 
  13   5   7       24.50       36.58      9.03 o 
  14   5   7        3.47        5.15      3.97 o 
  15   5   7        2.92        2.17      4.25 o 
 -14   6   7        0.65        2.29     10.52 o 
 -13   6   7       20.11       22.28      5.47 o 
 -12   6   7        3.98        3.18     11.04 o 
 -11   6   7       38.77       32.74      5.55 o 
 -10   6   7       14.28       17.98      4.99 o 
  -9   6   7       71.23       63.15      4.81 o 
  -8   6   7      268.42      249.35     12.15 o 
  -7   6   7       15.52       13.04      3.46 o 
  -6   6   7       14.09       15.68      3.13 o 
  -5   6   7       65.74       62.13      3.96 o 
  -4   6   7       61.71       55.45      3.65 o 
  -3   6   7      144.46      124.41      5.09 o 
  -2   6   7      301.02      305.65      9.07 o 
  -1   6   7       15.17       11.23      2.98 o 
   0   6   7        1.88       -1.60      3.06 o 
   1   6   7       28.22       24.63      3.35 o 
   2   6   7      121.37      130.74      6.21 o 
   3   6   7      421.10      426.27     11.36 o 
   4   6   7      207.21      213.55      7.83 o 
   5   6   7       12.54       13.37      3.34 o 
   6   6   7       74.77       88.98      6.13 o 
   7   6   7       89.94       83.39      5.43 o 
   8   6   7       19.81       23.58      3.93 o 
   9   6   7      323.84      327.40     12.87 o 
  10   6   7        0.44       -2.96      3.20 o 
  11   6   7       45.22       51.62      5.31 o 
  12   6   7       27.15       30.77      4.84 o 
  13   6   7       11.12       14.74      6.90 o 
  14   6   7        0.01       -2.63      3.78 o 
 -13   7   7        1.15        4.19      4.58 o 
 -12   7   7        1.33       -1.22      4.23 o 
 -11   7   7        0.59        2.90      4.14 o 
 -10   7   7        2.21        2.35      3.95 o 
  -9   7   7       42.59       39.88      4.59 o 
  -8   7   7       11.95        8.80      3.24 o 
  -7   7   7        6.29        8.78      3.22 o 
  -6   7   7       36.66       31.01      3.75 o 
  -5   7   7        0.01       -0.80      2.40 o 
  -4   7   7       42.83       35.29      3.38 o 
  -3   7   7       71.55       57.04      3.79 o 
  -2   7   7        1.53       -2.47      2.47 o 
  -1   7   7       15.39       12.25      3.02 o 
   0   7   7       18.54       22.63      3.33 o 
   1   7   7       16.41       10.91      4.11 o 
   2   7   7       29.74       27.88      4.42 o 
   3   7   7       11.06        8.79      3.02 o 
   4   7   7        0.01       -2.40      2.50 o 
   5   7   7        0.04       -1.68      3.37 o 
   6   7   7       24.32       32.00      4.06 o 
   7   7   7       17.94       18.04      3.71 o 
   8   7   7       43.30       50.92      4.90 o 
   9   7   7       16.86       17.36      3.92 o 
  10   7   7        0.24        0.85      3.44 o 
  11   7   7       14.90       17.36      4.21 o 
  12   7   7        6.36        4.91      4.02 o 
 -10   8   7        7.21        3.40      4.09 o 
  -9   8   7        0.36        3.03      6.22 o 
  -8   8   7       49.94       51.30      4.77 o 
  -7   8   7        0.00        4.99      3.23 o 
  -6   8   7       51.30       53.07      7.12 o 
  -5   8   7       14.20       11.86      3.02 o 
  -4   8   7        0.03       -1.99      2.51 o 
  -3   8   7        2.04       -1.36      2.51 o 
  -2   8   7       17.35       12.97      3.19 o 
  -1   8   7        0.01        2.73      2.81 o 
   0   8   7        4.25        3.36      2.78 o 
   1   8   7        4.80        4.43      5.10 o 
   2   8   7       12.44        8.81      3.04 o 
   3   8   7        2.10       -0.23      2.89 o 
   4   8   7        0.80        1.60      2.86 o 
   5   8   7        2.73        2.10      2.99 o 
   6   8   7        2.51       -2.29      2.93 o 
   7   8   7       15.47       16.18      5.88 o 
   8   8   7      117.10      128.63     10.75 o 
   9   8   7        4.75        7.21      3.74 o 
  10   8   7       28.69       33.32      4.71 o 
  -7   9   7        0.56        2.83      3.39 o 
  -6   9   7       21.95       26.06      4.10 o 
  -5   9   7        6.20        9.28      3.45 o 
  -4   9   7       16.39       14.69      3.20 o 
  -3   9   7       19.26       16.23      4.39 o 
  -2   9   7        0.05       -0.58      2.83 o 
  -1   9   7        9.26        5.23      3.00 o 
   0   9   7        8.06       13.97      5.11 o 
   1   9   7        3.52       -0.60      2.78 o 
   2   9   7        0.72       -1.61      2.77 o 
   3   9   7        0.00       -0.69      2.70 o 
   4   9   7        0.30        1.90      4.16 o 
   5   9   7       10.75       12.45      3.44 o 
   6   9   7       20.36       20.27      4.91 o 
   7   9   7        0.60       -2.08      3.07 o 
 -17   0   8        2.37       -4.08      7.89 o 
 -16   0   8        7.39        5.84      5.53 o 
 -15   0   8       54.20       61.51      7.66 o 
 -14   0   8       24.87       37.25     15.47 o 
 -13   0   8        3.71        4.85      5.60 o 
 -12   0   8        2.07       -1.56      3.76 o 
 -11   0   8        1.43        0.50      3.75 o 
 -10   0   8        7.22        7.14      4.14 o 
  -9   0   8        3.30        2.70      3.68 o 
  -8   0   8      102.98      109.54      7.57 o 
  -7   0   8      152.93      162.25      8.68 o 
  -6   0   8        0.29        3.96      3.21 o 
  -5   0   8      188.44      203.99      9.50 o 
  -4   0   8       62.33       57.15      5.40 o 
  -3   0   8       16.58       16.56      3.20 o 
  -2   0   8      113.38      115.50      7.88 o 
  -1   0   8        1.58        1.44      2.42 o 
   0   0   8        0.00        2.27      2.37 o 
   1   0   8       19.53       31.84      5.86 o 
   2   0   8      237.89      267.62     12.87 o 
   3   0   8       73.12       80.00      4.76 o 
   4   0   8      310.82      305.36      9.11 o 
   5   0   8      135.03      129.65      6.21 o 
   6   0   8      112.11      106.69      5.66 o 
   7   0   8        6.32        7.34      3.19 o 
   8   0   8        8.44        2.20      3.00 o 
   9   0   8       76.98       76.58      7.31 o 
  10   0   8        7.20        1.41      3.30 o 
  11   0   8        2.28       -0.03      3.37 o 
  12   0   8      164.05      159.08      9.28 o 
  13   0   8        6.28       16.43      5.10 o 
  14   0   8       23.21       36.67      5.95 o 
  15   0   8        1.48        6.31      4.95 o 
  16   0   8        1.05        8.90      5.12 o 
  17   0   8       24.79       24.11      6.16 o 
 -17   1   8        0.11        5.46      4.77 o 
 -16   1   8       15.23        3.01      7.64 o 
 -15   1   8       22.23       27.88      4.54 o 
 -14   1   8       63.52       70.47      4.87 o 
 -13   1   8        9.43        9.77      5.34 o 
 -12   1   8        6.23        8.97      2.99 o 
 -11   1   8       55.37       61.59      4.75 o 
 -10   1   8      141.13      147.03      6.46 o 
  -9   1   8      200.52      214.48      7.56 o 
  -8   1   8       36.93       43.21      3.91 o 
  -7   1   8       32.80       25.35      3.29 o 
  -6   1   8       14.22       20.07      3.00 o 
  -5   1   8       40.80       41.33      3.16 o 
  -4   1   8      165.41      155.28      5.07 o 
  -3   1   8       18.38       15.17      2.38 o 
  -2   1   8        6.54        4.56      2.01 o 
  -1   1   8       69.23       71.45      2.47 o 
   0   1   8       72.35       73.49      2.34 o 
   1   1   8       31.98       26.62      2.34 o 
   2   1   8        0.10       -1.65      1.65 o 
   3   1   8       26.84       25.30      3.13 o 
   4   1   8      133.14      132.65      4.34 o 
   5   1   8      140.21      141.01      4.52 o 
   6   1   8      139.19      126.42      4.54 o 
   7   1   8        2.38       -0.25      2.08 o 
   8   1   8        0.04        0.63      2.06 o 
   9   1   8       47.07       43.23      3.18 o 
  10   1   8       19.44       14.40      2.85 o 
  11   1   8       13.33        4.55      2.65 o 
  12   1   8       13.07        3.89      2.81 o 
  13   1   8        0.95        1.93      2.71 o 
  14   1   8        1.72        4.96      3.25 o 
  15   1   8        0.77        8.37      3.53 o 
  16   1   8       34.33       42.85      8.28 o 
 -17   2   8        0.36       -3.43      3.60 o 
 -16   2   8        2.04        4.96      3.93 o 
 -15   2   8        0.16        5.99      3.87 o 
 -14   2   8      109.80      111.57     12.17 o 
 -13   2   8        1.86       -0.52      3.43 o 
 -12   2   8       21.58       18.28      4.25 o 
 -11   2   8       66.42       69.06      4.93 o 
 -10   2   8       18.76       23.54      3.95 o 
  -9   2   8      339.53      364.47     12.78 o 
  -8   2   8       27.20       19.40      3.32 o 
  -7   2   8        3.04        3.05      2.56 o 
  -6   2   8       11.28        7.90      2.31 o 
  -5   2   8        2.85        5.63      2.19 o 
  -4   2   8       45.20       42.05      3.13 o 
  -3   2   8      156.07      147.00      5.07 o 
  -2   2   8      123.91      121.52      3.47 o 
  -1   2   8        1.08       -0.16      1.38 o 
   0   2   8       35.51       33.48      2.16 o 
   1   2   8        6.27        7.08      1.68 o 
   2   2   8       57.89       57.22      2.77 o 
   3   2   8      980.82      935.40     13.32 o 
   4   2   8      157.46      147.03      4.73 o 
   5   2   8        3.73        3.34      2.06 o 
   6   2   8      110.51      103.97      3.93 o 
   7   2   8       28.30       31.54      3.52 o 
   8   2   8      318.73      335.38      7.80 o 
   9   2   8       19.39       16.48      4.07 o 
  10   2   8        3.80        4.41      2.41 o 
  11   2   8       11.19        9.33      2.71 o 
  12   2   8        7.36        6.14      2.62 o 
  13   2   8        2.25        2.66      2.72 o 
  14   2   8        1.70       -2.22      2.94 o 
  15   2   8        2.92        1.10      3.57 o 
  16   2   8        1.27        6.94      3.88 o 
 -16   3   8        0.34       -4.51      4.51 o 
 -15   3   8       16.73       21.93      4.63 o 
 -14   3   8        0.16        2.18      3.62 o 
 -13   3   8        3.80       -0.77      3.38 o 
 -12   3   8       95.33      100.86      6.67 o 
 -11   3   8       33.60       30.28      4.38 o 
 -10   3   8       49.63       46.43      4.72 o 
  -9   3   8       31.61       28.46      4.13 o 
  -8   3   8        4.16        4.53      3.97 o 
  -7   3   8       41.98       38.60      4.81 o 
  -6   3   8      101.32      101.98      4.46 o 
  -5   3   8       20.02       17.94      3.01 o 
  -4   3   8      132.62      124.00      4.74 o 
  -3   3   8       26.42       23.10      2.12 o 
  -2   3   8        5.78        2.69      1.62 o 
  -1   3   8        2.90        4.79      1.66 o 
   0   3   8        0.04       -0.54      1.65 o 
   1   3   8       60.17       69.02      3.10 o 
   2   3   8       61.24       58.09      2.99 o 
   3   3   8        0.38        0.00      1.91 o 
   4   3   8      366.30      344.43      7.74 o 
   5   3   8      117.67      124.72      5.49 o 
   6   3   8       18.20       16.53      3.11 o 
   7   3   8        3.64        1.02      2.66 o 
   8   3   8       47.98       48.90      3.26 o 
   9   3   8       96.64       98.84      4.26 o 
  10   3   8        0.72        2.83      2.86 o 
  11   3   8       55.14       45.27      3.65 o 
  12   3   8        0.18        3.87      2.65 o 
  13   3   8       10.13       13.16      2.94 o 
  14   3   8        0.52        2.09      2.70 o 
  15   3   8       18.81       22.72      3.28 o 
  16   3   8        2.12       13.70      4.89 o 
 -15   4   8       39.59       47.82      8.19 o 
 -14   4   8       18.33       20.01      3.76 o 
 -13   4   8       44.77       50.07      4.57 o 
 -12   4   8       47.68       52.79      4.60 o 
 -11   4   8        6.27        1.69      4.57 o 
 -10   4   8      120.80      112.42      5.88 o 
  -9   4   8        3.79       10.31      3.46 o 
  -8   4   8       46.31       45.18      3.71 o 
  -7   4   8       50.06       40.62      3.55 o 
  -6   4   8        2.92        1.45      2.58 o 
  -5   4   8       77.92       63.36      4.88 o 
  -4   4   8      102.83       88.60      5.43 o 
  -3   4   8       62.89       68.66      3.76 o 
  -2   4   8        0.96       -2.29      2.29 o 
  -1   4   8       13.50       10.71      2.43 o 
   0   4   8       80.20       73.99      3.67 o 
   1   4   8      821.41      789.59     13.01 o 
   2   4   8      424.84      385.40      9.10 o 
   3   4   8        0.07       -2.83      2.83 o 
   4   4   8       21.63       25.83      4.08 o 
   5   4   8       23.38       23.99      3.20 o 
   6   4   8        0.40       -1.48      2.52 o 
   7   4   8      434.72      402.15     11.71 o 
   8   4   8      207.94      198.25      8.32 o 
   9   4   8        5.44        7.61      3.64 o 
  10   4   8        2.79        2.51      3.46 o 
  11   4   8       13.74        7.15      4.42 o 
  12   4   8       25.69       19.94      5.08 o 
  13   4   8      104.34      119.55      7.57 o 
  14   4   8       26.43       38.38      5.57 o 
  15   4   8        7.57        7.99      4.78 o 
 -14   5   8        4.46        8.94      5.75 o 
 -13   5   8        2.01        3.65      4.90 o 
 -12   5   8        1.24        1.25      5.97 o 
 -11   5   8        0.24        0.66      4.27 o 
 -10   5   8       28.76       27.89      5.55 o 
  -9   5   8        4.53        1.10      4.49 o 
  -8   5   8        6.08        5.77      4.20 o 
  -7   5   8       81.17       74.35      7.19 o 
  -6   5   8        4.32        2.40      3.46 o 
  -5   5   8       49.50       43.97      5.36 o 
  -4   5   8        0.68        1.06      2.29 o 
  -3   5   8       13.35       10.42      2.57 o 
  -2   5   8        0.00        2.51      2.29 o 
  -1   5   8       45.95       34.95      3.20 o 
   0   5   8        0.35       -0.61      1.76 o 
   1   5   8       78.52       76.83      3.95 o 
   2   5   8       16.51       23.01      3.14 o 
   3   5   8      136.71      125.66      6.16 o 
   4   5   8        5.49        5.56      2.66 o 
   5   5   8        0.23        0.15      2.41 o 
   6   5   8        2.28        2.81      2.73 o 
   7   5   8        9.13        4.73      2.94 o 
   8   5   8       49.20       48.31      4.28 o 
   9   5   8        0.14       -1.04      2.85 o 
  10   5   8       10.65        8.73      3.60 o 
  11   5   8       10.99        6.93      3.87 o 
  12   5   8        5.95        9.40      4.11 o 
  13   5   8       13.15       14.55      4.59 o 
  14   5   8       32.60       38.98      5.81 o 
 -13   6   8        6.91        4.78      5.06 o 
 -12   6   8        6.83        7.91      4.92 o 
 -11   6   8        6.31        4.88      5.81 o 
 -10   6   8        7.39        9.59      4.68 o 
  -9   6   8       53.65       47.13      6.07 o 
  -8   6   8       31.00       41.29      5.91 o 
  -7   6   8       18.32       16.92      5.58 o 
  -6   6   8       15.77        3.04      3.94 o 
  -5   6   8        0.24       -0.54      3.51 o 
  -4   6   8        5.35        5.89      2.96 o 
  -3   6   8       17.26       12.96      3.30 o 
  -2   6   8        7.20        6.36      2.96 o 
  -1   6   8        0.10       -0.48      2.58 o 
   0   6   8       11.87       13.76      4.26 o 
   1   6   8        0.59       -2.74      2.74 o 
   2   6   8       14.96       18.22      3.48 o 
   3   6   8        0.02       -2.50      2.60 o 
   4   6   8        6.00        3.68      2.97 o 
   5   6   8       18.41       22.57      3.78 o 
   6   6   8       66.44       69.87      5.79 o 
   7   6   8      111.62      113.54      6.47 o 
   8   6   8      173.86      183.70      8.22 o 
   9   6   8       17.75       18.73      4.26 o 
  10   6   8        3.18        1.65      3.50 o 
  11   6   8       11.78       13.96      4.34 o 
  12   6   8        4.39        5.31      4.23 o 
 -11   7   8       31.46       32.33      5.92 o 
 -10   7   8        3.35        0.82      4.30 o 
  -9   7   8       14.02       10.93      4.48 o 
  -8   7   8        9.44        6.36      6.94 o 
  -7   7   8       14.87       12.96      4.56 o 
  -6   7   8       29.96       33.86      5.18 o 
  -5   7   8        1.78        8.07      3.26 o 
  -4   7   8        4.04       -2.87      2.87 o 
  -3   7   8        6.94        4.35      3.03 o 
  -2   7   8        0.10       -1.27      2.75 o 
  -1   7   8       27.46       27.35      3.75 o 
   0   7   8        0.42        1.68      2.90 o 
   1   7   8       23.63       17.97      3.46 o 
   2   7   8        4.45        6.46      3.07 o 
   3   7   8        4.10        5.30      3.17 o 
   4   7   8        0.02        1.79      3.01 o 
   5   7   8       37.63       39.36      4.47 o 
   6   7   8       70.44       80.59      5.65 o 
   7   7   8        1.87        1.15      3.35 o 
   8   7   8       11.18        9.46      5.06 o 
   9   7   8       24.16       24.32      4.49 o 
  10   7   8        0.45        2.27      3.73 o 
  11   7   8        0.70       -3.69      4.61 o 
  -9   8   8        0.50        6.70      4.33 o 
  -8   8   8        4.84       -3.07      4.01 o 
  -7   8   8        1.00       -1.98      4.20 o 
  -6   8   8        7.09        7.26      4.23 o 
  -5   8   8        0.72       -2.62      6.69 o 
  -4   8   8        1.51       -2.18      3.12 o 
  -3   8   8        1.17        5.17      3.30 o 
  -2   8   8       33.75       27.62      3.96 o 
  -1   8   8        2.61        1.63      2.99 o 
   0   8   8        2.25        1.92      2.97 o 
   1   8   8        2.45        3.33      3.48 o 
   2   8   8        3.74        3.75      3.02 o 
   3   8   8        0.24       -2.77      2.79 o 
   4   8   8       30.80       33.77      4.34 o 
   5   8   8        3.61        4.63      3.42 o 
   6   8   8        0.37        0.04      3.39 o 
   7   8   8        3.82        4.38      3.49 o 
   8   8   8        1.74        8.34      3.79 o 
  -4   9   8        7.13        5.42      3.59 o 
  -3   9   8        0.23       -3.17      3.17 o 
  -2   9   8        6.50        2.79      5.56 o 
  -1   9   8        3.33       10.66      3.49 o 
   0   9   8        1.41        7.37      3.30 o 
   1   9   8        0.05        1.97      3.26 o 
   2   9   8        2.95        6.77      3.44 o 
   3   9   8        4.66        1.63      3.30 o 
 -16   1   9        0.69       -0.17      4.61 o 
 -15   1   9        2.08        6.19      4.55 o 
 -14   1   9        8.75        8.14      4.57 o 
 -13   1   9       39.88       38.05      5.39 o 
 -12   1   9       70.86       89.48      5.81 o 
 -11   1   9       29.55       26.91      4.67 o 
 -10   1   9        5.57        5.65      3.12 o 
  -9   1   9        4.68        3.88      3.49 o 
  -8   1   9       45.53       40.91      4.05 o 
  -7   1   9        3.63        4.15      2.66 o 
  -6   1   9       59.87       57.40      5.51 o 
  -5   1   9       11.26       13.08      3.14 o 
  -4   1   9        1.20        1.79      2.20 o 
  -3   1   9       41.86       38.13      3.24 o 
  -2   1   9       42.40       36.68      3.43 o 
  -1   1   9       64.79       63.95      3.71 o 
   0   1   9        5.33        4.98      1.67 o 
   1   1   9       47.88       50.11      2.63 o 
   2   1   9      231.93      229.31      5.89 o 
   3   1   9      542.29      573.73      9.87 o 
   4   1   9      139.02      134.36      4.72 o 
   5   1   9        6.91        4.76      2.37 o 
   6   1   9        0.00       -2.01      2.01 o 
   7   1   9        4.67        6.35      3.23 o 
   8   1   9        3.85        3.83      2.54 o 
   9   1   9      158.63      141.51      5.50 o 
  10   1   9       32.15       26.58      3.31 o 
  11   1   9        2.94        1.13      2.63 o 
  12   1   9        0.46        1.95      3.09 o 
  13   1   9       16.38       24.18      3.83 o 
  14   1   9        0.88        0.35      3.07 o 
  15   1   9        0.47       -0.99      3.72 o 
 -15   2   9        5.02        9.54      4.64 o 
 -14   2   9        0.57       -0.09      3.97 o 
 -13   2   9        0.23        3.12      4.06 o 
 -12   2   9        1.19        1.32      3.90 o 
 -11   2   9       48.56       49.74      5.37 o 
 -10   2   9       74.95       80.14      7.59 o 
  -9   2   9       66.74       58.22      6.76 o 
  -8   2   9        1.62       -1.96      3.02 o 
  -7   2   9       24.92       29.06      3.75 o 
  -6   2   9       33.22       27.99      3.28 o 
  -5   2   9      150.40      165.23      5.82 o 
  -4   2   9        5.47        1.81      2.36 o 
  -3   2   9        1.62       -0.46      2.25 o 
  -2   2   9       68.51       63.88      3.89 o 
  -1   2   9      280.58      284.94      9.02 o 
   0   2   9      472.50      477.45      8.79 o 
   1   2   9      212.84      223.63      6.12 o 
   2   2   9       70.42       64.24      3.29 o 
   3   2   9       50.75       61.20      3.44 o 
   4   2   9       13.47        7.95      2.34 o 
   5   2   9       91.57       94.97      4.56 o 
   6   2   9      318.75      314.44      9.00 o 
   7   2   9       31.50       31.81      3.24 o 
   8   2   9        6.81        0.43      2.85 o 
   9   2   9        0.06        0.21      2.47 o 
  10   2   9        9.01        7.51      2.70 o 
  11   2   9        0.95        1.46      2.70 o 
  12   2   9       36.08       41.73      7.40 o 
  13   2   9       11.59       13.18      5.45 o 
  14   2   9        1.91        0.34      3.68 o 
  15   2   9        3.64        3.04      3.91 o 
 -15   3   9        0.78       -1.46      4.36 o 
 -14   3   9        3.63        1.55      4.00 o 
 -13   3   9       23.26       25.33      4.87 o 
 -12   3   9        5.73        3.62      3.77 o 
 -11   3   9       31.29       24.13      4.53 o 
 -10   3   9        0.46       -1.62      3.24 o 
  -9   3   9        1.85        1.16      3.47 o 
  -8   3   9       70.60       67.00      6.88 o 
  -7   3   9        8.52        7.13      3.60 o 
  -6   3   9       19.24       21.92      5.13 o 
  -5   3   9        7.97        1.73      3.30 o 
  -4   3   9        8.27        6.77      3.35 o 
  -3   3   9        3.46        0.49      2.58 o 
  -2   3   9       20.07       19.83      3.20 o 
  -1   3   9      122.21      131.51      4.87 o 
   0   3   9       31.44       33.13      2.86 o 
   1   3   9        0.06       -1.97      2.03 o 
   2   3   9       12.27        9.64      2.46 o 
   3   3   9      170.03      154.16      5.37 o 
   4   3   9       57.81       64.83      3.87 o 
   5   3   9        0.61       -4.07      4.07 o 
   6   3   9       15.17       12.16      3.36 o 
   7   3   9        0.37        0.85      3.34 o 
   8   3   9       28.87       28.87      4.47 o 
   9   3   9       55.43       51.02     11.28 o 
  10   3   9        6.57        5.80      2.90 o 
  11   3   9        3.76        1.10      2.76 o 
  12   3   9        1.07       -1.45      2.80 o 
  13   3   9        0.22       -1.49      2.83 o 
  14   3   9        2.77        6.81      3.12 o 
 -14   4   9       20.13       18.70      4.06 o 
 -13   4   9        4.22        0.93      3.57 o 
 -12   4   9        3.29        1.29      3.47 o 
 -11   4   9       12.89       10.07      3.72 o 
 -10   4   9       35.02       30.54      4.31 o 
  -9   4   9        2.40       -0.99      3.15 o 
  -8   4   9        0.27       -1.17      2.85 o 
  -7   4   9       11.73       11.64      3.13 o 
  -6   4   9       76.83       79.50      4.60 o 
  -5   4   9      119.63      120.16      6.56 o 
  -4   4   9       46.75       41.07      4.64 o 
  -3   4   9       11.99        8.16      3.34 o 
  -2   4   9        3.56        9.89      3.48 o 
  -1   4   9       19.58       25.92      3.03 o 
   0   4   9       87.79       94.01      4.81 o 
   1   4   9      192.67      204.20      6.70 o 
   2   4   9      295.60      290.21      8.01 o 
   3   4   9       21.64       20.73      4.26 o 
   4   4   9       17.24       18.90      3.88 o 
   5   4   9       13.43       19.37      3.32 o 
   6   4   9      101.43      109.65      5.48 o 
   7   4   9       15.26       13.21      3.59 o 
   8   4   9        0.00        2.76      3.56 o 
   9   4   9        4.51        3.97      3.72 o 
  10   4   9        0.40       -1.95      3.50 o 
  11   4   9        2.09        2.13      4.04 o 
  12   4   9        6.53       -0.93      3.94 o 
  13   4   9        2.95        0.93      4.24 o 
 -13   5   9        0.99       -0.02      5.11 o 
 -12   5   9        4.04        4.85      4.78 o 
 -11   5   9       23.75       25.73      5.95 o 
 -10   5   9       15.27       16.84      6.12 o 
  -9   5   9       82.27       91.89     11.00 o 
  -8   5   9        4.76        9.93      4.65 o 
  -7   5   9       12.27       15.49      4.95 o 
  -6   5   9        0.92        2.99      4.03 o 
  -5   5   9        2.49        3.27      4.05 o 
  -4   5   9       36.17       35.40      5.31 o 
  -3   5   9        0.88       -3.43      3.43 o 
  -2   5   9       62.67       60.65      4.93 o 
  -1   5   9       11.59       14.28      3.16 o 
   0   5   9       32.51       31.59      3.42 o 
   1   5   9        1.40       -0.31      2.51 o 
   2   5   9        7.07        5.22      3.18 o 
   3   5   9        6.25        7.89      2.86 o 
   4   5   9       25.62       23.99      3.47 o 
   5   5   9       80.61       85.93      5.06 o 
   6   5   9       22.21       26.30      3.75 o 
   7   5   9      127.49      123.14      6.01 o 
   8   5   9       30.77       38.05      6.28 o 
   9   5   9        0.71        6.38      3.46 o 
  10   5   9        7.48        5.09      3.57 o 
  11   5   9       11.90       15.16      3.93 o 
  12   5   9       15.56       13.96      4.91 o 
 -11   6   9        2.34        1.01      6.80 o 
 -10   6   9        1.53       -3.74      4.38 o 
  -9   6   9        0.01        0.92      4.43 o 
  -8   6   9        7.13       13.09      4.77 o 
  -7   6   9       10.01       12.65      4.81 o 
  -6   6   9        5.13        5.60      4.33 o 
  -5   6   9        5.07       -2.24      3.57 o 
  -4   6   9       31.20       23.46      6.26 o 
  -3   6   9        4.37        4.43      3.99 o 
  -2   6   9        0.70        2.75      5.52 o 
  -1   6   9        4.26        2.54      5.27 o 
   0   6   9       20.83       22.18      3.70 o 
   1   6   9       47.14       48.33      4.49 o 
   2   6   9       24.91       13.73      4.12 o 
   3   6   9        0.00       -2.26      2.92 o 
   4   6   9       22.09       23.96      4.95 o 
   5   6   9        1.73        5.57      3.45 o 
   6   6   9        9.00        4.60      3.46 o 
   7   6   9        4.61        8.13      4.46 o 
   8   6   9        1.80        0.24      3.56 o 
   9   6   9       12.81       15.13      6.81 o 
  10   6   9        1.91        4.25      4.03 o 
  11   6   9        5.69        3.51      6.83 o 
  -9   7   9        0.04       -3.79      4.23 o 
  -8   7   9       12.62       21.10      5.39 o 
  -7   7   9       49.77       41.54     10.03 o 
  -6   7   9        2.04        1.13      4.12 o 
  -5   7   9        0.85        3.80      3.98 o 
  -4   7   9        1.02        2.19      4.10 o 
  -3   7   9       18.51       21.07      5.48 o 
  -2   7   9        1.28       -1.18      3.59 o 
  -1   7   9        0.50        0.16      2.97 o 
   0   7   9        2.17        0.13      3.05 o 
   1   7   9       13.34        8.04      3.50 o 
   2   7   9        1.02        4.12      3.29 o 
   3   7   9        0.05        2.08      3.14 o 
   4   7   9        8.60       15.16      3.91 o 
   5   7   9        2.81        5.59      3.49 o 
   6   7   9        0.07        2.45      3.52 o 
   7   7   9        0.66       -0.63      3.66 o 
   8   7   9        4.11        6.86      3.97 o 
  -6   8   9        1.75        2.48      4.37 o 
  -5   8   9        0.08        2.08      4.29 o 
  -4   8   9        5.29        2.09      4.28 o 
  -3   8   9        1.63        7.73      6.34 o 
  -2   8   9        0.23        1.97      4.19 o 
  -1   8   9        0.43       -3.90      5.42 o 
   0   8   9        9.64       11.33      5.27 o 
   1   8   9        8.02        5.84      3.61 o 
   2   8   9        0.19        2.97      3.47 o 
   3   8   9       22.61       23.67      4.30 o 
   4   8   9       38.29       36.05      4.81 o 
   5   8   9       38.33       37.01      5.08 o 
 -14   0  10        1.98        4.00      8.20 o 
 -12   0  10        5.24        0.74      7.39 o 
 -11   0  10      373.79      433.48     21.98 o 
 -10   0  10       27.72       31.71     11.33 o 
  -9   0  10       35.97       41.47     14.15 o 
  -8   0  10       31.48       29.06      5.84 o 
  -7   0  10        9.62        8.46      8.24 o 
  -6   0  10        2.59        4.18      4.78 o 
  -5   0  10      224.80      225.45     11.43 o 
  -4   0  10        0.00       -2.72      3.83 o 
  -3   0  10      122.21      137.97     16.35 o 
  -2   0  10      231.77      243.49     18.28 o 
  -1   0  10       56.80       58.56      5.11 o 
   0   0  10        5.19       -3.38      3.47 o 
   1   0  10     1023.33     1036.98     21.76 o 
   2   0  10        6.87        0.51      3.89 o 
   3   0  10      109.29       96.28      6.18 o 
   4   0  10      421.37      445.23     12.69 o 
   5   0  10       74.25       73.81      5.64 o 
   6   0  10      144.03      136.43      7.12 o 
   7   0  10       17.65       20.59      4.31 o 
   8   0  10       39.54       44.22     12.25 o 
   9   0  10       24.86       18.75      5.46 o 
  10   0  10        8.25       20.25      5.31 o 
  11   0  10        0.03        4.46      4.58 o 
  12   0  10       29.97       31.06      6.80 o 
  13   0  10        0.05       -1.11      4.73 o 
  14   0  10        2.00        4.80      5.36 o 
 -14   1  10       17.54       11.81      6.31 o 
 -13   1  10       43.11       47.90      6.01 o 
 -12   1  10        0.12       -2.27      4.60 o 
 -11   1  10       42.23       41.41      6.83 o 
 -10   1  10        0.61       -4.29      4.29 o 
  -9   1  10        0.70       -1.90      4.34 o 
  -8   1  10        0.18       -3.24      3.24 o 
  -7   1  10        0.30        1.79      2.87 o 
  -6   1  10       28.93       24.98      3.76 o 
  -5   1  10        3.01        3.67      2.95 o 
  -4   1  10       21.27       25.65      3.37 o 
  -3   1  10       21.21       22.49      3.18 o 
  -2   1  10        0.23        1.34      2.45 o 
  -1   1  10        8.33        8.55      2.67 o 
   0   1  10        0.24        2.50      2.61 o 
   1   1  10      208.51      220.43      6.06 o 
   2   1  10      149.16      155.46      5.29 o 
   3   1  10      312.44      330.75      7.49 o 
   4   1  10        0.43       -0.88      2.38 o 
   5   1  10        3.93        0.59      2.64 o 
   6   1  10        2.76        2.01      2.64 o 
   7   1  10       33.60       29.82      3.42 o 
   8   1  10       37.24       34.50      3.68 o 
   9   1  10        9.03       15.54      3.29 o 
  10   1  10        2.41       -0.50      2.92 o 
  11   1  10        5.09        3.76      4.08 o 
  12   1  10        3.67       -1.00      3.26 o 
  13   1  10        0.07        4.79      4.08 o 
 -14   2  10        9.34        3.61      4.33 o 
 -13   2  10        2.60        6.29      4.56 o 
 -12   2  10       19.93        8.11      4.47 o 
 -11   2  10        1.34        1.51      4.01 o 
 -10   2  10        0.49        0.26      5.03 o 
  -9   2  10       41.16       60.54      7.93 o 
  -8   2  10       17.27        7.72      5.52 o 
  -7   2  10       41.03       41.89      6.18 o 
  -6   2  10        0.00       -2.16      4.01 o 
  -5   2  10        0.16        0.55      3.33 o 
  -4   2  10       21.06       24.74      3.67 o 
  -3   2  10       21.01       14.77      3.36 o 
  -2   2  10       57.43       59.49      4.56 o 
  -1   2  10       46.59       40.93      4.09 o 
   0   2  10       77.85       75.25      8.44 o 
   1   2  10       11.31        5.86      3.52 o 
   2   2  10       14.69       21.52      3.52 o 
   3   2  10       66.95       69.72      3.99 o 
   4   2  10        1.03       -0.18      2.47 o 
   5   2  10      133.78      143.97      5.48 o 
   6   2  10        3.80        1.03      2.66 o 
   7   2  10        1.42       -1.92      2.63 o 
   8   2  10        8.00       11.44      3.03 o 
   9   2  10        5.64        0.49      3.12 o 
  10   2  10       34.28       28.27      4.34 o 
  11   2  10       37.12       44.24      4.69 o 
  12   2  10       16.19       29.84      4.60 o 
  13   2  10        0.64       10.83      4.06 o 
 -13   3  10       39.61       31.61      5.22 o 
 -12   3  10        3.46        2.52      4.50 o 
 -11   3  10       11.40        4.33      8.28 o 
 -10   3  10        0.95       -3.63      3.63 o 
  -9   3  10       10.88       14.64      4.36 o 
  -8   3  10        6.51        7.41      4.54 o 
  -7   3  10        3.04       -0.02      3.64 o 
  -6   3  10       29.02       22.22      6.33 o 
  -5   3  10       20.41       23.43      4.43 o 
  -4   3  10        0.22       -0.45      4.29 o 
  -3   3  10        5.22        7.39      3.53 o 
  -2   3  10      106.51      110.46      7.14 o 
  -1   3  10        0.40       -3.14      3.17 o 
   0   3  10        0.02        2.98      3.38 o 
   1   3  10      110.27      100.67      6.83 o 
   2   3  10        0.36       -3.12      3.12 o 
   3   3  10       18.87       13.38      2.95 o 
   4   3  10        0.92       -1.49      2.64 o 
   5   3  10        1.67        4.56      3.00 o 
   6   3  10        0.21        0.53      3.55 o 
   7   3  10        0.81       -4.51      4.87 o 
   8   3  10       93.40      115.25      7.21 o 
   9   3  10        0.01       -3.72      3.72 o 
  10   3  10        0.16       -0.23      3.85 o 
  11   3  10        3.89        7.04      4.28 o 
  12   3  10       14.04       20.73      5.10 o 
 -12   4  10        0.94       -1.86      3.59 o 
 -11   4  10        0.03       -0.08      3.49 o 
 -10   4  10        0.29        0.90      3.97 o 
  -9   4  10        1.14       -2.02      3.44 o 
  -8   4  10        0.60        0.98      3.18 o 
  -7   4  10        2.11       -2.98      2.98 o 
  -6   4  10        0.69        1.78      3.69 o 
  -5   4  10        8.79        2.68      3.64 o 
  -4   4  10       38.09       34.28      4.60 o 
  -3   4  10       20.66       12.15      7.98 o 
  -2   4  10       49.40       54.41      5.23 o 
  -1   4  10        4.95        8.29      4.04 o 
   0   4  10       65.19       63.05      5.46 o 
   1   4  10        7.44        4.13      3.58 o 
   2   4  10       36.25       36.79      4.93 o 
   3   4  10        4.84        5.08      3.74 o 
   4   4  10        0.79        3.03      3.65 o 
   5   4  10       15.66       12.80      3.29 o 
   6   4  10      112.84      138.86      6.36 o 
   7   4  10       24.28       28.79      4.10 o 
   8   4  10        0.01       -2.93      2.93 o 
   9   4  10        3.32        3.02      6.93 o 
  10   4  10       17.32       16.54      5.37 o 
  11   4  10       53.92       70.88      6.71 o 
 -11   5  10        2.52        0.26      4.93 o 
 -10   5  10        0.13        2.07      4.88 o 
  -9   5  10        1.48        1.88      4.81 o 
  -8   5  10        0.71       -2.96      4.18 o 
  -7   5  10        1.08        2.88      4.62 o 
  -6   5  10        7.51        9.74      5.00 o 
  -5   5  10       13.44        8.51     10.40 o 
  -4   5  10        0.25       -2.63      2.63 o 
  -3   5  10       12.17        7.83      4.42 o 
  -2   5  10       40.97       39.21      5.86 o 
  -1   5  10        1.13        3.09      3.49 o 
   0   5  10        6.86        5.79      3.69 o 
   1   5  10        2.58        7.19      4.14 o 
   2   5  10        3.18        1.41      3.63 o 
   3   5  10       20.88       20.62      4.97 o 
   4   5  10        5.30       10.62      3.27 o 
   5   5  10        1.30       -1.52      2.95 o 
   6   5  10        7.23        6.77      4.30 o 
   7   5  10        0.01        2.21      3.22 o 
   8   5  10        0.06        0.56      3.48 o 
   9   5  10       15.67       19.50      4.14 o 
  10   5  10        1.11        4.84      3.72 o 
  -9   6  10       14.72        4.00      8.18 o 
  -8   6  10        0.47        0.70      4.62 o 
  -7   6  10        0.13       -2.09      4.44 o 
  -6   6  10        0.38        2.13      4.60 o 
  -5   6  10        7.99        5.10      8.71 o 
  -4   6  10        0.95       -3.83      3.83 o 
  -3   6  10        0.24        4.71      4.15 o 
  -2   6  10        1.44        0.71      4.00 o 
  -1   6  10        2.53        2.03      4.20 o 
   0   6  10        1.87       -3.34      3.95 o 
   1   6  10       20.26       18.04      8.61 o 
   2   6  10        4.12        4.25      4.29 o 
   3   6  10        0.00        8.67      4.70 o 
   4   6  10        3.22       12.30      3.97 o 
   5   6  10       99.91      109.51      6.86 o 
   6   6  10       23.79       25.70      4.78 o 
   7   6  10       10.04       15.93      4.59 o 
   8   6  10        0.49        2.01      3.73 o 
  -6   7  10        0.85        2.12      4.83 o 
  -5   7  10        0.15       -0.29      4.50 o 
  -4   7  10        5.73        8.05      4.89 o 
  -3   7  10       13.89        9.70      7.83 o 
  -2   7  10        1.81       -2.02      4.01 o 
  -1   7  10        6.02       -0.84      4.30 o 
   0   7  10        0.78        5.32      5.13 o 
   1   7  10        0.84        3.62      5.13 o 
   2   7  10        0.16        6.89      4.58 o 
   3   7  10       35.67       42.52      6.30 o 
   4   7  10        4.75       11.19      4.90 o 
   5   7  10        0.03        3.95      3.92 o 
 -12   1  11        4.18        6.96      8.28 o 
 -11   1  11        0.30        4.86      5.09 o 
 -10   1  11       13.91       17.59      8.16 o 
  -9   1  11        0.00       -3.01      4.64 o 
  -8   1  11        0.14       -0.13      4.59 o 
  -7   1  11        1.49       -0.40      7.23 o 
  -6   1  11       20.71       17.38      5.66 o 
  -5   1  11       16.30       11.97      4.16 o 
  -4   1  11       44.87       54.81      7.16 o 
  -3   1  11        8.17        7.78      3.34 o 
  -2   1  11        0.37       -3.00      3.00 o 
  -1   1  11       21.93       20.37      3.98 o 
   0   1  11      235.17      251.63      8.52 o 
   1   1  11       25.96       30.39      4.25 o 
   2   1  11       83.29       84.43      4.75 o 
   3   1  11       26.31       17.27      3.34 o 
   4   1  11        9.91        8.04      2.93 o 
   5   1  11       12.12       10.44      4.76 o 
   6   1  11       14.71       13.35      3.35 o 
   7   1  11       35.38       35.65      3.85 o 
   8   1  11        7.96        5.57      3.37 o 
   9   1  11        0.60        2.70      3.38 o 
  10   1  11        0.19        4.94      3.86 o 
  11   1  11        1.70        4.42      4.00 o 
 -12   2  11       23.54       27.05      6.49 o 
 -11   2  11       11.19        5.43      4.52 o 
 -10   2  11       10.51       13.76      5.76 o 
  -9   2  11        0.00       -0.38      4.49 o 
  -8   2  11        2.76        7.66      6.24 o 
  -7   2  11       27.91       28.25     12.32 o 
  -6   2  11       14.48       10.06      5.48 o 
  -5   2  11       38.00       41.94      5.30 o 
  -4   2  11       10.29        3.34      3.94 o 
  -3   2  11        0.27       -1.08      3.58 o 
  -2   2  11       52.93       55.21      5.60 o 
  -1   2  11      174.90      175.18      8.38 o 
   0   2  11       98.66      104.27      7.12 o 
   1   2  11       28.81       33.73      5.42 o 
   2   2  11        0.84       -0.41      3.63 o 
   3   2  11       13.45        9.48      4.02 o 
   4   2  11       23.14       23.67      4.63 o 
   5   2  11       12.07       12.44      4.18 o 
   6   2  11        3.22        0.64      3.06 o 
   7   2  11        0.71        1.18      3.29 o 
   8   2  11        4.55       -3.11      3.19 o 
   9   2  11       10.68        3.08      3.42 o 
  10   2  11        5.09        2.34      3.88 o 
  11   2  11       11.97       11.11      4.25 o 
 -11   3  11        6.01        3.40      4.22 o 
 -10   3  11        0.41       -4.58      6.46 o 
  -9   3  11        0.21        4.21      5.17 o 
  -8   3  11       15.19       28.74      6.33 o 
  -7   3  11       19.84       30.55     10.34 o 
  -6   3  11       55.23       59.64      6.06 o 
  -5   3  11        1.06        1.52      3.88 o 
  -4   3  11        0.14       -0.56      3.75 o 
  -3   3  11       37.72       40.32      5.32 o 
  -2   3  11       56.47       69.63      9.28 o 
  -1   3  11       76.95       86.89      6.42 o 
   0   3  11       10.82        8.59      4.29 o 
   1   3  11       11.72       13.39      4.19 o 
   2   3  11        3.40       -0.69      3.75 o 
   3   3  11       23.21       22.69      4.66 o 
   4   3  11       12.78       18.35      4.55 o 
   5   3  11        0.41        2.44      4.47 o 
   6   3  11        0.00        4.66      4.02 o 
   7   3  11       27.00       36.53      6.07 o 
   8   3  11       25.21       24.50      5.04 o 
   9   3  11        3.02       -3.45      3.97 o 
  10   3  11        1.92        3.55      4.44 o 
 -10   4  11        3.69        0.55      3.80 o 
  -9   4  11        0.01       -2.82      3.79 o 
  -8   4  11        2.19       -2.35      3.59 o 
  -7   4  11        7.26        0.05      5.27 o 
  -6   4  11        0.25       -0.91      4.84 o 
  -5   4  11        6.99        5.32      4.06 o 
  -4   4  11        0.62        6.02      5.56 o 
  -3   4  11        3.67        1.84      4.78 o 
  -2   4  11        6.95        8.81      4.19 o 
  -1   4  11        1.41        6.13      3.85 o 
   0   4  11        0.86        3.78      4.04 o 
   1   4  11        0.30       -3.52      3.52 o 
   2   4  11        7.07        3.50      4.85 o 
   3   4  11       58.13       71.29      6.26 o 
   4   4  11       59.81       74.45      6.26 o 
   5   4  11        2.21       -2.46      3.83 o 
   6   4  11        0.48       -1.08      4.64 o 
   7   4  11        1.42        2.26      4.47 o 
   8   4  11       17.14       19.88      7.92 o 
   9   4  11        0.00        3.00      3.72 o 
  -8   5  11        0.01       -3.20      4.88 o 
  -7   5  11        0.38        2.28      4.97 o 
  -6   5  11        4.11       -4.40      4.40 o 
  -5   5  11       25.62       17.84      3.67 o 
  -4   5  11        0.07       -2.94      3.06 o 
  -3   5  11        7.67        6.57      4.93 o 
  -2   5  11        7.91        8.20      5.66 o 
  -1   5  11        2.48        7.95      4.86 o 
   0   5  11        0.28        2.84      4.46 o 
   1   5  11        0.33        2.85      3.85 o 
   2   5  11        9.98       17.95      4.67 o 
   3   5  11        1.52        6.60      4.34 o 
   4   5  11        1.26        1.03      4.01 o 
   5   5  11        0.55       -0.02      4.15 o 
   6   5  11       60.01       66.83      6.47 o 
   7   5  11       23.40       25.27      5.11 o 
  -5   6  11       14.12        7.97      5.37 o 
  -4   6  11        2.88        3.89      4.95 o 
  -3   6  11        8.16       -0.72      4.65 o 
  -2   6  11        0.78        1.37      4.71 o 
  -1   6  11        0.00        2.27      4.73 o 
   0   6  11        9.52        5.85      5.14 o 
   1   6  11       12.88       11.01      5.41 o 
   2   6  11        1.23        3.12      5.04 o 
   3   6  11        2.75        5.81      5.25 o 
   4   6  11       56.63       78.59      8.06 o 
  -6   0  12        0.53       -6.88      6.88 o 
  -5   0  12       18.52       33.98      9.52 o 
  -4   0  12       50.73       49.10     10.26 o 
  -3   0  12       64.54       68.22     11.51 o 
  -2   0  12      187.07      198.65     16.40 o 
  -1   0  12        5.36       15.63      7.97 o 
   0   0  12        5.71        9.83      6.06 o 
   1   0  12       17.45       14.43      5.49 o 
   2   0  12        5.47        0.96      5.07 o 
   3   0  12      162.96      148.40     12.58 o 
   4   0  12       14.35       27.25      6.06 o 
   5   0  12        5.52        7.30      5.32 o 
   6   0  12        7.20       12.79      5.44 o 
   7   0  12        6.45        4.16      5.02 o 
   8   0  12        0.01        5.03      5.50 o 
   9   0  12       59.46       69.42      8.04 o 
  -9   1  12        6.35        6.69      8.16 o 
  -8   1  12       19.95       21.11      6.27 o 
  -7   1  12        9.20       11.57      5.84 o 
  -6   1  12        0.34        1.96      5.10 o 
  -5   1  12       27.37       32.39      6.85 o 
  -4   1  12       70.03       88.65     10.30 o 
  -3   1  12       29.70       18.32      6.03 o 
  -2   1  12       13.81       18.20      4.75 o 
  -1   1  12        2.35        4.21      4.44 o 
   0   1  12       78.33       75.23      8.07 o 
   1   1  12       73.71       88.84      6.06 o 
   2   1  12       88.19       80.23      5.80 o 
   3   1  12        1.89        1.18      3.44 o 
   4   1  12        0.15       -3.64      3.64 o 
   5   1  12        0.20       -0.88      3.87 o 
   6   1  12        1.65       -1.11      3.73 o 
   7   1  12        4.91        3.86      4.14 o 
   8   1  12        7.67       13.72      4.47 o 
   9   1  12        1.18        5.18      4.35 o 
  -9   2  12        0.00       -3.43      7.25 o 
  -8   2  12        0.46       -1.50      5.36 o 
  -7   2  12       11.69        3.99      5.67 o 
  -6   2  12        4.18        4.72      5.04 o 
  -5   2  12        1.92        0.26      4.62 o 
  -4   2  12        1.11        1.59      4.10 o 
  -3   2  12        0.94       -0.97      4.04 o 
  -2   2  12        0.24       -3.01      3.72 o 
  -1   2  12       47.67       53.85      5.99 o 
   0   2  12        2.95        0.90      4.01 o 
   1   2  12       36.81       28.93      5.19 o 
   2   2  12       48.15       57.56      6.77 o 
   3   2  12        0.06        2.63      4.07 o 
   4   2  12       43.31       51.03      5.92 o 
   5   2  12        6.82       10.66      4.57 o 
   6   2  12       17.64       17.76      5.02 o 
   7   2  12        6.82        7.36      5.68 o 
   8   2  12       11.16        7.34      4.38 o 
  -8   3  12        0.59        2.56      5.63 o 
  -7   3  12        0.50        5.22      5.39 o 
  -6   3  12        0.07       -1.77      5.15 o 
  -5   3  12       13.48        8.09      4.67 o 
  -4   3  12        8.90        7.33      6.19 o 
  -3   3  12        8.39        0.61      4.18 o 
  -2   3  12        7.48        5.12      4.79 o 
  -1   3  12       13.37       22.90      5.00 o 
   0   3  12       21.68       24.52      5.16 o 
   1   3  12       46.32       54.11      6.06 o 
   2   3  12        1.35        2.82      4.31 o 
   3   3  12        7.95        8.90      4.46 o 
   4   3  12       13.94       19.94      5.12 o 
   5   3  12       52.33       61.40      9.09 o 
   6   3  12        1.30       -1.12      4.52 o 
   7   3  12        3.75        0.54      6.46 o 
  -6   4  12       22.42       14.52      5.35 o 
  -5   4  12        0.44       -6.17      7.91 o 
  -4   4  12        0.03       -2.61      4.30 o 
  -3   4  12       28.97       16.62      5.04 o 
  -2   4  12        2.29       -1.02      4.10 o 
  -1   4  12        3.75        5.71      4.31 o 
   0   4  12       14.83       21.72      5.05 o 
   1   4  12        1.25        2.71      5.09 o 
   2   4  12        0.23       -2.32      4.85 o 
   3   4  12       39.77       59.89      8.65 o 
   4   4  12        1.99        7.11      6.62 o 
   5   4  12        3.74        7.73      5.98 o 
  -3   5  12        4.93       -2.55      5.11 o 
  -2   5  12       13.70       13.33      5.92 o 
  -1   5  12        0.63        0.17      5.02 o 
   0   5  12        0.32       -0.61      5.06 o 
   1   5  12        0.20       -4.61      4.61 o 
   2   5  12        1.44       -1.07      4.33 o 
  -5   1  13        0.87       -4.86      7.15 o 
  -4   1  13        5.41        2.41      7.15 o 
  -3   1  13        0.08       12.25      7.58 o 
  -2   1  13        0.15       -1.75      7.04 o 
  -1   1  13       27.93       13.73      6.25 o 
   0   1  13       19.26       21.80     10.77 o 
   1   1  13        6.73        7.59      6.38 o 
   2   1  13        0.15       -1.99      5.48 o 
   3   1  13        1.16       -0.38      5.29 o 
   4   1  13        9.93        9.68      5.90 o 
  -4   2  13       25.41       31.83      8.18 o 
  -3   2  13        8.86       15.73      5.32 o 
  -2   2  13        7.33       12.26      7.36 o 
  -1   2  13        0.00       -2.67      4.44 o 
   0   2  13        0.01        0.00      4.62 o 
   1   2  13        1.85        1.17      4.42 o 
   2   2  13        2.01        7.02      5.50 o 
   3   2  13        2.30        3.36      5.59 o 
                                                 
